# Supplementary material for: A mathematical perspective on edge-centric brain functional connectivity
Source: Nat Commun. 2022 May 16;13:2693. doi: 10.1038/s41467-022-29775-7 (PMC9110367; doi:10.1038/s41467-022-29775-7)
Supplement: Supplementary file 3 — Source Data [file 41467_2022_29775_MOESM3_ESM.xlsx]

## Sheet: HCP_subjects_id
100307
100408
101107
101309
101915
103111
103414
103818
105014
105115
106016
108828
110411
111312
111716
113619
113922
114419
115320
116524
117122
118528
118730
118932
120111
122317
122620
123117
123925
124422
125525
126325
127630
127933
128127
128632
129028
130013
130316
131217
131722
133019
133928
135225
135932
136833
138534
139637
140925
144832
146432
147737
148335
148840
149337
149539
149741
151223
151526
151627
153025
154734
156637
159340
160123
161731
162733
163129
176542
178950
188347
189450
190031
192540
196750
198451
199655
201111
208226
211417
211720
212318
214423
221319
239944
245333
280739
298051
366446
397760
414229
499566
654754
672756
751348
756055
792564
856766
857263
899885

## Sheet: Fig. 1
panel a and panel b		Panel c
Human Connectome Project data		GSR	no GSR
100 unrelated subjects		0.879447	0.896845
subject id: 100307		0.952982	0.981631
		0.904068	0.970793
		0.880039	0.94675
		0.903429	0.956334
		0.885677	0.919306
		0.871997	0.88895
		0.910397	0.9713
		0.841693	0.860948
		0.873739	0.861098
		0.873443	0.94152
		0.949198	0.987127
		0.922321	0.969369
		0.888451	0.93087
		0.867935	0.873839
		0.86938	0.946049
		0.886752	0.963655
		0.906656	0.970427
		0.907158	0.945735
		0.860272	0.96705
		0.892333	0.961088
		0.920505	0.908362
		0.839329	0.871592
		0.872305	0.925818
		0.895635	0.921954
		0.856417	0.949967
		0.833667	0.891422
		0.846657	0.852852
		0.9201	0.951945
		0.952103	0.962049
		0.882879	0.93212
		0.876368	0.955306
		0.876027	0.965306
		0.891426	0.892429
		0.876803	0.913191
		0.917275	0.962514
		0.821012	0.896412
		0.873015	0.903289
		0.851086	0.909213
		0.893704	0.949067
		0.879128	0.936969
		0.904043	0.969278
		0.926327	0.974897
		0.941582	0.947514
		0.921948	0.962035
		0.898859	0.941731
		0.865149	0.931898
		0.92808	0.952943
		0.887875	0.918334
		0.836421	0.902913
		0.917962	0.96846
		0.801886	0.83263
		0.743691	0.774168
		0.903779	0.916532
		0.840322	0.867849
		0.826862	0.936444
		0.834974	0.939661
		0.901252	0.953998
		0.897389	0.903323
		0.860391	0.869899
		0.920553	0.912602
		0.901669	0.873397
		0.824288	0.962382
		0.820092	0.952638
		0.9381	0.971953
		0.917806	0.970138
		0.912423	0.926815
		0.902081	0.964637
		0.914339	0.966531
		0.862672	0.944428
		0.920541	0.960076
		0.889024	0.954953
		0.88801	0.964758
		0.815406	0.970617
		0.890973	0.907244
		0.887937	0.908728
		0.891097	0.952682
		0.870211	0.932176
		0.938544	0.958178
		0.824332	0.914571
		0.904082	0.966907
		0.837915	0.922677
		0.937275	0.981232
		0.920815	0.973478
		0.842453	0.845502
		0.883404	0.879355
		0.896777	0.890421
		0.903466	0.964272
		0.859237	0.920755
		0.834261	0.856446
		0.906384	0.963641
		0.879671	0.937547
		0.84861	0.917286
		0.884108	0.899695
		0.877875	0.96705
		0.894716	0.923202
		0.866889	0.912653
		0.898776	0.918541
		0.885102	0.910206
		0.876544	0.939036

## Sheet: Fig. 2a
0	4	4	4	4	4	2	4	8	2	4	4	4	4	4	2	8	8	8	8	2	8	4	8	4	2	8	2	8	2	8	5	4	1	2	8	2	8	8	8	8	8	8	8	8	8	8	8	2	2
4	0	4	4	4	4	4	4	4	2	4	4	2	4	4	7	4	4	4	4	4	7	4	4	4	6	4	4	4	4	4	6	6	6	6	7	2	4	4	2	6	4	2	7	7	4	7	7	7	2
4	4	0	4	4	4	4	4	4	2	4	4	4	4	4	2	4	4	8	4	4	8	4	8	4	6	7	6	2	7	6	2	4	2	2	7	2	8	4	8	2	8	2	8	8	8	7	8	7	2
4	4	4	0	4	4	8	4	8	2	4	4	4	4	4	2	8	8	8	8	8	8	1	8	1	2	8	1	8	8	8	1	4	2	1	8	2	8	8	8	8	8	8	8	8	8	8	8	1	2
4	4	4	4	0	4	6	4	8	2	4	4	4	4	2	2	8	8	8	8	2	8	4	8	2	4	8	7	2	2	8	2	4	2	2	8	2	8	6	8	8	8	8	8	8	8	6	8	8	2
4	4	4	4	4	0	4	4	4	2	6	4	4	4	4	7	4	6	8	6	6	8	4	8	6	6	8	6	6	6	8	6	4	6	6	8	7	8	8	8	8	8	8	8	8	8	7	8	7	2
2	4	4	8	6	4	0	4	4	2	6	6	7	6	4	2	4	4	4	4	4	4	4	4	4	2	4	4	4	4	7	2	5	2	2	7	2	4	4	2	2	7	2	4	2	2	2	2	2	2
4	4	4	4	4	4	4	0	4	2	4	4	4	4	4	2	8	1	8	4	2	8	4	8	4	2	8	1	1	2	8	1	4	1	1	8	2	8	8	8	8	8	8	8	2	8	8	8	2	2
8	4	4	8	8	4	4	4	0	2	4	4	8	4	4	2	4	4	4	4	4	4	4	4	4	2	4	4	4	4	4	2	8	2	2	7	2	4	4	4	2	4	7	4	2	4	7	2	2	2
2	2	2	2	2	2	2	2	2	0	2	2	2	2	2	2	2	2	2	2	2	2	2	2	2	2	2	2	2	2	2	2	2	2	2	2	2	2	2	2	2	2	2	2	2	2	2	2	2	2
4	4	4	4	4	6	6	4	4	2	0	4	4	4	4	7	4	4	4	4	6	4	4	4	4	6	4	4	4	6	4	6	5	2	6	4	6	4	4	2	6	6	2	7	7	4	4	4	7	2
4	4	4	4	4	4	6	4	4	2	4	0	4	4	4	2	7	4	8	8	2	8	4	8	4	4	8	4	2	4	8	2	4	2	7	2	2	8	8	8	8	8	8	8	8	8	8	8	7	2
4	2	4	4	4	4	7	4	8	2	4	4	0	4	4	2	8	8	8	8	2	8	4	8	4	4	8	1	2	6	8	2	4	2	2	4	2	8	8	8	8	8	8	8	8	8	7	8	8	7
4	4	4	4	4	4	6	4	4	2	4	4	4	0	4	2	8	8	8	8	8	8	4	8	4	4	8	4	8	4	8	8	2	1	5	8	2	8	8	8	8	8	8	8	8	8	8	8	8	2
4	4	4	4	2	4	4	4	4	2	4	4	4	4	0	2	4	4	7	4	2	7	4	4	4	4	6	4	4	6	7	2	2	2	2	7	2	7	2	7	2	2	2	7	2	7	7	7	2	2
2	7	2	2	2	7	2	2	2	2	7	2	2	2	2	0	7	7	2	7	2	2	2	2	7	7	2	7	7	2	2	7	2	2	7	2	2	2	2	2	2	2	2	2	2	7	2	2	7	2
8	4	4	8	8	4	4	8	4	2	4	7	8	8	4	7	0	4	4	4	4	4	4	4	4	7	4	4	4	4	4	2	8	2	2	2	2	4	4	4	4	4	4	4	4	4	4	4	2	2
8	4	4	8	8	6	4	1	4	2	4	4	8	8	4	7	4	0	4	4	4	4	4	4	4	4	4	4	4	4	4	6	8	2	6	4	7	4	4	4	4	4	4	4	4	4	4	4	7	7
8	4	8	8	8	8	4	8	4	2	4	8	8	8	7	2	4	4	0	4	4	4	4	4	4	8	4	4	4	4	4	2	8	2	2	4	2	4	4	4	4	4	4	4	4	4	4	4	4	2
8	4	4	8	8	6	4	4	4	2	4	8	8	8	4	7	4	4	4	0	4	4	4	4	4	6	4	4	4	4	4	2	8	2	2	2	2	4	4	4	4	4	4	4	4	4	7	4	2	2
2	4	4	8	2	6	4	2	4	2	6	2	2	8	2	2	4	4	4	4	0	4	4	4	4	6	4	4	4	4	4	6	2	2	6	7	2	4	4	4	4	4	7	4	7	4	4	7	7	2
8	7	8	8	8	8	4	8	4	2	4	8	8	8	7	2	4	4	4	4	4	0	4	4	4	8	4	4	4	4	4	2	8	2	2	4	2	4	4	4	4	4	4	4	4	4	4	4	4	2
4	4	4	1	4	4	4	4	4	2	4	4	4	4	4	2	4	4	4	4	4	4	0	4	4	4	4	4	4	4	4	6	10	2	2	4	2	4	4	2	2	2	2	7	2	4	4	2	7	2
8	4	8	8	8	8	4	8	4	2	4	8	8	8	4	2	4	4	4	4	4	4	4	0	4	4	4	4	4	4	4	6	8	2	6	4	7	4	4	4	4	4	4	4	4	4	4	4	4	2
4	4	4	1	2	6	4	4	4	2	4	4	4	4	4	7	4	4	4	4	4	4	4	4	0	6	4	4	4	4	4	6	8	2	6	6	7	4	2	2	6	2	2	7	7	4	4	2	7	7
2	6	6	2	4	6	2	2	2	2	6	4	4	4	4	7	7	4	8	6	6	8	4	4	6	0	4	6	4	6	6	6	4	6	6	4	7	8	7	8	7	2	8	8	7	8	4	8	7	7
8	4	7	8	8	8	4	8	4	2	4	8	8	8	6	2	4	4	4	4	4	4	4	4	4	4	0	4	4	4	4	6	8	2	6	4	2	4	4	4	4	4	2	4	4	4	4	4	4	2
2	4	6	1	7	6	4	1	4	2	4	4	1	4	4	7	4	4	4	4	4	4	4	4	4	6	4	0	4	4	4	2	8	2	2	2	2	4	4	7	7	2	7	4	4	4	7	2	7	2
8	4	2	8	2	6	4	1	4	2	4	2	2	8	4	7	4	4	4	4	4	4	4	4	4	4	4	4	0	4	4	6	8	7	6	4	2	4	4	4	4	4	7	4	7	4	4	4	4	2
2	4	7	8	2	6	4	2	4	2	6	4	6	4	6	2	4	4	4	4	4	4	4	4	4	6	4	4	4	0	4	6	8	2	6	2	7	4	7	2	2	2	2	4	7	4	7	2	6	7
8	4	6	8	8	8	7	8	4	2	4	8	8	8	7	2	4	4	4	4	4	4	4	4	4	6	4	4	4	4	0	6	8	2	2	4	2	4	4	4	4	4	4	4	4	4	4	4	4	2
5	6	2	1	2	6	2	1	2	2	6	2	2	8	2	7	2	6	2	2	6	2	6	6	6	6	6	2	6	6	6	0	6	6	6	6	6	6	6	6	6	6	7	7	6	6	6	6	6	2
4	6	4	4	4	4	5	4	8	2	5	4	4	2	2	2	8	8	8	8	2	8	10	8	8	4	8	8	8	8	8	6	0	7	6	6	2	8	8	8	8	8	8	8	8	8	6	8	2	2
1	6	2	2	2	6	2	1	2	2	2	2	2	1	2	2	2	2	2	2	2	2	2	2	2	6	2	2	7	2	2	6	7	0	6	2	6	2	2	2	6	2	2	2	2	2	2	2	6	2
2	6	2	1	2	6	2	1	2	2	6	7	2	5	2	7	2	6	2	2	6	2	2	6	6	6	6	2	6	6	2	6	6	6	0	6	6	2	2	6	6	6	7	7	6	2	6	6	6	7
8	7	7	8	8	8	7	8	7	2	4	2	4	8	7	2	2	4	4	2	7	4	4	4	6	4	4	2	4	2	4	6	6	2	6	0	7	4	4	4	6	4	2	4	2	4	4	4	6	2
2	2	2	2	2	7	2	2	2	2	6	2	2	2	2	2	2	7	2	2	2	2	2	7	7	7	2	2	2	7	2	6	2	6	6	7	0	2	2	6	6	6	2	2	7	2	2	6	6	2
8	4	8	8	8	8	4	8	4	2	4	8	8	8	7	2	4	4	4	4	4	4	4	4	4	8	4	4	4	4	4	6	8	2	2	4	2	0	4	4	4	4	4	4	4	4	4	4	4	2
8	4	4	8	6	8	4	8	4	2	4	8	8	8	2	2	4	4	4	4	4	4	4	4	2	7	4	4	4	7	4	6	8	2	2	4	2	4	0	4	4	4	4	4	4	4	4	4	4	2
8	2	8	8	8	8	2	8	4	2	2	8	8	8	7	2	4	4	4	4	4	4	2	4	2	8	4	7	4	2	4	6	8	2	6	4	6	4	4	0	4	4	4	4	4	4	4	4	4	2
8	6	2	8	8	8	2	8	2	2	6	8	8	8	2	2	4	4	4	4	4	4	2	4	6	7	4	7	4	2	4	6	8	6	6	6	6	4	4	4	0	4	4	4	4	4	4	4	6	2
8	4	8	8	8	8	7	8	4	2	6	8	8	8	2	2	4	4	4	4	4	4	2	4	2	2	4	2	4	2	4	6	8	2	6	4	6	4	4	4	4	0	4	4	4	4	4	4	4	2
8	2	2	8	8	8	2	8	7	2	2	8	8	8	2	2	4	4	4	4	7	4	2	4	2	8	2	7	7	2	4	7	8	2	7	2	2	4	4	4	4	4	0	4	4	4	4	4	4	2
8	7	8	8	8	8	4	8	4	2	7	8	8	8	7	2	4	4	4	4	4	4	7	4	7	8	4	4	4	4	4	7	8	2	7	4	2	4	4	4	4	4	4	0	4	4	4	4	4	2
8	7	8	8	8	8	2	2	2	2	7	8	8	8	2	2	4	4	4	4	7	4	2	4	7	7	4	4	7	7	4	6	8	2	6	2	7	4	4	4	4	4	4	4	0	4	4	4	4	7
8	4	8	8	8	8	2	8	4	2	4	8	8	8	7	7	4	4	4	4	4	4	4	4	4	8	4	4	4	4	4	6	8	2	2	4	2	4	4	4	4	4	4	4	4	0	4	4	4	2
8	7	7	8	6	7	2	8	7	2	4	8	7	8	7	2	4	4	4	7	4	4	4	4	4	4	4	7	4	7	4	6	6	2	6	4	2	4	4	4	4	4	4	4	4	4	0	4	4	2
8	7	8	8	8	8	2	8	2	2	4	8	8	8	7	2	4	4	4	4	7	4	2	4	2	8	4	2	4	2	4	6	8	2	6	4	6	4	4	4	4	4	4	4	4	4	4	0	4	2
2	7	7	1	8	7	2	2	2	2	7	7	8	8	2	7	2	7	4	2	7	4	7	4	7	7	4	7	4	6	4	6	2	6	6	6	6	4	4	4	6	4	4	4	4	4	4	4	0	7
2	2	2	2	2	2	2	2	2	2	2	2	7	2	2	2	2	7	2	2	2	2	2	2	7	7	2	2	2	7	2	2	2	2	7	2	2	2	2	2	2	2	2	2	7	2	2	2	7	0
8	2	8	8	8	8	2	8	4	2	7	8	8	8	7	2	4	4	4	4	4	4	4	4	4	8	4	4	4	4	4	2	8	2	2	2	2	4	4	4	4	4	4	4	4	4	4	4	4	2
8	2	8	8	8	8	4	8	4	2	2	8	8	8	2	2	4	4	4	4	4	4	2	4	2	8	4	4	4	4	4	2	8	2	2	2	2	4	4	4	2	4	4	4	4	4	2	4	2	2
8	4	8	8	8	8	4	8	4	2	4	8	8	8	7	2	4	4	4	4	4	4	4	4	4	8	4	4	4	4	4	2	8	2	2	4	2	4	4	4	4	4	4	4	4	4	4	4	4	2
8	1	8	8	8	8	4	8	4	2	7	8	8	8	2	2	4	4	4	4	1	4	2	4	1	1	4	2	1	2	4	2	8	2	1	2	2	4	4	4	2	4	4	4	4	4	2	4	2	2
8	4	8	8	8	8	4	8	4	2	2	8	8	8	8	2	4	4	4	4	4	4	4	4	4	8	4	4	4	4	4	2	8	2	2	2	2	4	4	4	4	4	4	4	4	4	2	4	2	2
8	4	8	8	8	8	4	8	4	2	2	8	8	8	8	7	4	4	4	4	4	4	2	4	4	8	4	4	4	4	4	6	8	2	2	4	2	4	4	4	4	4	4	4	4	4	2	4	4	2
8	2	8	8	8	8	4	8	4	2	2	8	8	8	7	2	4	4	4	4	4	4	7	4	2	8	4	4	4	4	4	2	8	2	2	2	2	4	4	4	4	4	4	4	4	4	4	4	4	2
8	4	8	8	8	8	4	8	4	2	2	8	8	8	7	2	4	4	4	4	4	4	4	4	2	8	4	4	4	4	4	2	8	2	2	2	2	4	4	4	4	4	4	4	4	4	4	4	4	2
8	4	4	8	8	6	4	1	4	2	6	2	8	8	4	2	4	4	4	4	4	4	4	4	4	6	4	4	4	4	4	6	8	6	2	7	2	4	4	4	4	4	4	4	4	4	7	4	7	2
8	2	8	8	8	8	4	8	4	2	8	8	8	8	2	2	4	4	4	4	4	4	2	4	7	8	4	4	4	4	4	2	8	2	2	2	2	4	4	4	2	4	4	4	4	4	4	4	2	2
8	7	7	8	8	7	2	8	4	2	7	8	8	8	7	2	4	4	4	4	7	4	7	4	7	7	4	7	7	4	7	2	2	2	2	2	2	4	4	4	2	2	2	4	4	4	2	4	4	2
4	4	4	1	2	4	4	4	4	2	2	2	2	1	7	7	4	4	4	4	7	7	4	7	7	7	7	4	7	7	7	7	2	7	7	7	7	4	4	2	7	7	4	4	2	7	7	2	2	2
8	1	8	8	8	8	4	8	4	2	8	8	8	8	7	2	4	4	4	4	4	4	7	4	7	8	4	4	4	4	2	2	8	2	2	2	2	4	4	4	2	4	4	4	4	4	2	4	2	2
8	4	8	8	8	8	4	8	4	2	7	8	8	8	4	2	4	4	4	4	4	4	4	4	4	8	4	4	4	4	4	2	8	2	2	2	2	4	4	4	2	4	4	4	4	4	7	4	2	2
8	4	8	8	8	8	4	8	4	2	4	8	8	8	4	2	4	4	4	4	4	4	4	4	4	4	4	4	4	4	4	2	8	2	2	4	2	4	4	4	4	4	4	4	4	4	4	4	4	2
8	1	8	8	8	8	2	8	4	2	2	8	8	8	2	2	4	4	4	4	1	4	2	4	1	8	4	4	4	4	4	2	8	2	2	1	2	4	4	4	2	4	4	4	4	4	2	4	2	2
8	4	8	8	8	8	4	8	4	2	4	8	8	8	7	2	4	4	4	4	4	4	4	4	4	8	4	4	4	4	4	2	8	2	2	4	2	4	4	4	4	4	4	4	4	4	4	4	4	2
8	2	8	8	8	8	4	8	4	2	2	8	8	8	6	2	4	4	4	4	2	4	4	4	4	7	4	4	4	4	4	2	8	2	2	2	2	4	2	4	2	2	2	4	4	4	7	2	2	2
4	6	6	2	4	6	4	8	7	2	6	2	6	8	7	2	4	6	4	2	2	4	4	4	2	2	2	6	2	2	4	6	6	2	6	4	2	4	4	4	6	4	4	4	2	4	4	4	2	2
8	6	2	8	2	8	7	8	2	2	2	2	2	8	2	2	2	2	2	2	2	4	2	4	2	2	2	2	2	2	4	6	8	2	6	4	2	4	4	4	6	4	4	4	2	4	4	4	6	2
2	2	2	2	2	2	2	2	2	2	2	2	2	2	2	2	2	2	2	2	2	2	2	2	2	2	2	2	2	2	2	2	2	2	2	2	2	2	4	4	2	2	4	2	2	2	6	2	2	2
2	7	2	8	4	8	7	8	2	7	4	2	4	8	4	2	4	2	4	2	2	4	4	4	2	2	4	2	4	2	4	6	4	2	6	4	2	4	4	4	4	4	4	4	2	4	4	4	2	2
1	2	5	2	2	5	2	8	2	2	2	2	2	8	2	2	2	2	2	2	2	2	2	2	2	2	2	2	2	2	6	6	6	2	6	4	2	4	4	4	6	4	4	4	2	4	4	4	2	2
2	2	2	2	2	2	2	2	2	2	2	2	2	2	7	2	2	9	9	7	2	2	2	2	2	2	2	2	2	2	2	1	2	1	2	1	2	9	2	2	2	2	2	2	2	2	2	2	2	2
4	1	2	4	2	2	6	4	4	2	1	3	2	3	2	2	2	2	9	2	1	9	2	9	1	2	1	2	1	2	2	1	2	1	1	1	2	9	9	9	1	1	2	2	2	9	1	9	2	2
3	1	3	3	2	2	2	3	9	2	3	3	2	3	3	2	9	9	9	9	2	9	9	9	9	1	9	9	9	9	9	1	2	1	1	9	1	9	9	9	9	9	9	9	9	9	9	9	9	2
3	1	3	7	2	2	2	3	9	2	1	3	3	3	3	2	9	9	9	9	1	9	9	9	1	1	9	9	9	9	9	1	1	1	1	1	1	9	9	9	1	9	9	9	9	9	9	9	1	2
4	6	4	4	4	4	6	4	6	2	4	4	4	4	4	2	7	2	8	9	2	8	4	9	2	2	8	1	2	2	9	5	4	2	5	2	2	8	9	8	2	8	8	8	2	8	2	8	1	2
4	9	4	4	4	4	8	4	8	2	1	4	4	4	1	2	9	8	8	8	2	8	1	8	1	2	8	1	8	8	8	1	4	1	5	8	2	8	9	8	8	8	8	8	8	8	9	8	1	2
3	1	3	4	2	2	2	3	9	2	1	4	7	3	3	2	9	9	9	9	1	9	9	9	1	1	9	1	9	1	9	1	2	1	1	1	1	9	9	9	9	9	9	9	9	9	9	9	1	2
4	1	3	4	2	2	2	4	2	2	1	4	2	4	2	2	9	9	9	9	1	9	3	9	1	2	9	1	1	1	9	1	2	1	1	1	1	9	9	9	1	8	1	9	9	9	9	9	1	2
2	1	1	3	2	1	7	3	8	2	1	3	2	2	1	2	9	9	9	9	1	9	1	9	1	1	9	1	1	1	9	1	2	1	1	1	1	9	9	8	1	9	1	8	9	9	9	8	1	2
4	9	3	4	3	3	9	3	9	2	3	4	4	3	3	2	9	9	9	9	2	9	3	9	1	1	9	9	9	9	9	1	4	1	1	9	1	9	9	9	9	9	9	9	9	9	9	9	9	2
4	6	4	4	4	4	8	4	8	2	4	4	4	4	4	2	8	8	8	8	2	8	4	8	2	4	8	7	2	2	8	6	4	2	6	4	2	8	8	8	8	8	8	8	8	8	2	8	2	2
4	2	4	4	4	4	8	4	8	2	4	4	4	4	4	2	2	8	8	8	2	8	3	8	1	1	8	8	1	1	8	1	2	1	1	2	2	8	8	8	8	8	8	8	8	8	8	8	1	2
4	1	3	4	3	1	8	3	8	2	1	4	4	3	3	2	9	9	9	9	2	9	1	9	1	1	9	1	9	1	9	1	2	1	1	1	1	9	9	8	9	8	8	9	9	9	9	9	1	2
4	1	4	4	4	1	8	4	5	2	1	4	4	4	1	2	5	1	1	1	1	8	1	1	1	1	1	1	1	1	1	1	2	1	1	1	1	8	1	8	1	1	1	8	1	8	1	8	1	2
4	1	1	4	4	1	5	7	5	2	1	4	2	4	1	2	1	1	1	1	1	8	1	1	1	1	1	1	1	1	1	1	7	1	1	1	1	1	1	1	1	1	1	8	1	1	1	1	1	2
7	1	1	7	7	1	5	7	5	2	1	1	1	2	1	1	5	1	5	5	1	5	1	1	1	1	1	1	1	1	1	1	7	1	1	1	1	5	5	1	1	1	5	5	1	5	1	1	1	2
4	1	1	7	4	1	5	2	5	2	1	1	7	2	1	1	5	5	5	5	1	5	5	1	1	1	5	1	1	1	1	1	4	1	1	1	1	5	5	8	1	5	5	5	1	5	1	1	1	2
4	8	4	4	4	4	8	4	8	2	8	4	4	4	5	2	8	8	8	8	8	8	8	8	1	2	8	8	8	8	8	1	4	1	1	8	1	8	8	8	8	8	8	8	8	8	8	8	8	2
4	1	1	4	2	1	1	7	5	2	1	4	4	4	1	2	5	1	5	5	1	8	1	1	1	1	1	1	1	1	8	1	2	1	1	1	1	8	8	8	1	1	1	8	1	8	8	8	1	2
4	1	1	4	1	1	5	7	1	1	1	4	4	4	1	2	5	1	5	5	1	8	1	1	1	1	1	1	1	1	1	1	2	1	1	1	1	5	5	1	1	1	5	5	1	8	1	1	1	2
4	5	4	4	4	4	5	2	8	2	5	4	4	4	1	2	8	8	8	8	8	8	5	8	1	7	8	1	8	8	8	1	4	1	1	8	2	8	8	8	8	8	8	8	8	8	8	8	1	2
4	1	1	4	1	1	5	7	5	2	1	1	1	2	1	2	5	1	5	5	1	5	1	1	1	1	5	1	1	5	1	1	4	1	1	1	1	5	5	8	1	8	5	5	1	5	1	8	1	2
4	1	4	4	4	4	8	4	8	2	1	4	4	4	1	2	8	8	8	8	8	8	8	8	1	1	8	8	8	8	8	1	4	1	1	8	1	8	8	8	8	8	8	8	8	8	8	8	8	2
2	1	2	7	2	2	2	2	2	2	1	2	2	2	2	2	2	1	1	4	1	2	2	1	1	2	1	2	1	2	1	2	2	2	2	1	2	4	1	2	2	2	2	4	2	4	2	2	2	2
2	2	2	2	8	2	2	2	2	2	7	2	2	2	2	2	7	7	4	4	7	4	7	4	7	2	4	7	7	2	7	2	2	2	2	2	2	4	7	2	2	2	4	4	2	4	7	2	2	2
2	7	2	8	8	2	2	2	4	2	7	2	8	2	2	2	4	4	4	4	2	4	2	4	2	2	4	4	1	7	2	2	2	2	2	2	2	4	4	2	2	2	4	4	2	4	2	2	2	2
2	7	2	2	2	2	2	2	2	2	7	2	2	2	2	2	2	7	2	2	1	4	7	7	2	2	7	7	7	2	2	2	2	2	2	2	2	4	2	2	2	2	2	4	2	2	2	2	2	2
8	7	7	8	8	7	7	2	7	2	7	7	7	8	7	7	4	4	4	4	4	4	4	4	7	7	4	4	4	4	4	2	8	2	7	2	2	4	4	4	2	2	4	4	4	4	4	4	4	2
2	7	2	1	7	7	2	2	2	2	7	2	2	2	7	7	4	4	4	4	7	4	7	7	7	7	7	4	7	7	7	7	2	7	7	7	7	4	2	2	2	2	2	4	2	7	7	2	7	2
2	2	7	7	2	2	2	2	2	2	1	1	2	2	7	2	2	1	2	2	2	2	1	2	1	2	2	2	2	2	2	1	2	2	2	2	2	4	2	2	2	2	2	2	2	2	2	2	2	2
2	2	2	1	2	2	2	2	2	2	1	2	2	2	7	2	2	7	2	2	2	4	2	4	7	2	2	2	2	2	7	2	2	2	2	2	2	4	2	2	2	2	2	2	2	4	2	2	2	2
7	2	7	8	8	7	2	8	4	2	7	7	8	7	7	2	4	4	4	4	2	4	7	4	7	7	4	4	2	7	4	2	2	2	2	2	2	4	4	2	2	2	4	4	2	4	4	2	2	7
7	1	2	8	8	7	2	2	4	2	7	8	8	7	7	2	4	4	4	4	1	4	7	4	7	2	4	4	7	4	4	2	8	2	2	2	2	4	4	2	2	2	4	4	1	4	2	2	2	2
8	7	2	8	8	7	2	8	4	2	4	7	8	8	7	2	4	4	4	4	4	4	4	4	4	4	4	4	4	4	4	2	8	2	2	4	2	4	4	4	4	4	4	4	4	4	4	4	4	2
8	7	8	8	8	8	7	8	2	2	7	8	8	8	7	2	4	2	4	4	7	4	4	4	2	1	4	4	7	2	4	2	8	2	2	2	2	4	4	4	4	4	4	4	4	4	4	4	4	2
2	7	7	2	8	7	2	2	4	2	7	7	2	8	7	7	7	7	4	4	7	4	7	7	7	7	7	4	7	7	7	7	2	2	7	2	2	4	7	4	2	2	4	4	4	4	2	4	2	2
2	7	7	2	7	7	2	2	4	2	7	7	2	7	7	2	4	7	4	4	2	4	7	7	7	7	7	4	7	7	7	2	2	2	2	2	7	4	2	2	2	2	4	4	2	4	7	2	2	2
4	8	4	4	4	4	8	4	5	2	8	4	4	4	8	2	8	8	8	8	8	8	8	8	1	1	8	8	8	8	8	1	4	1	1	8	1	8	8	8	8	8	8	8	8	8	8	8	8	2
2	1	2	2	2	7	1	2	2	2	1	7	2	2	2	2	8	8	8	8	2	8	1	8	5	2	8	2	1	2	8	8	2	1	1	8	2	8	8	8	8	8	8	8	8	8	8	8	2	2
2	1	1	7	2	1	5	4	5	2	1	2	2	4	1	2	8	5	8	5	1	8	1	8	1	1	8	1	8	5	8	1	2	1	1	8	2	8	8	8	8	8	8	8	8	8	8	8	8	2
4	8	4	4	7	4	4	4	4	2	8	4	7	4	7	2	8	4	8	8	8	8	8	8	8	7	8	8	8	4	8	8	2	1	8	8	2	8	8	8	8	8	8	8	8	8	8	8	8	2
4	5	5	4	4	4	5	2	5	2	5	2	4	4	5	2	8	5	8	8	2	8	8	8	5	2	8	2	8	2	8	6	4	2	4	8	5	8	8	8	8	8	8	8	8	8	8	8	8	2
2	5	5	2	2	4	5	2	5	2	5	2	2	4	5	2	8	8	8	8	8	8	5	8	5	1	8	8	8	5	8	1	2	1	1	8	2	8	8	8	8	8	8	8	8	8	8	8	8	2
4	1	1	7	7	1	5	7	5	2	1	1	7	4	1	2	8	8	8	5	1	8	1	8	1	1	1	1	1	5	8	1	2	1	1	1	1	8	8	8	8	8	8	8	8	8	8	8	1	2
4	8	4	4	4	4	8	4	5	2	8	4	4	4	2	2	8	8	8	8	8	8	8	8	1	1	8	8	8	8	8	8	4	1	1	8	2	8	8	8	8	8	8	8	8	8	8	8	8	2
4	1	4	4	2	4	2	4	4	2	8	4	4	4	4	2	8	8	8	8	1	8	8	8	4	2	8	8	8	8	8	1	2	1	1	8	1	8	8	8	8	8	8	8	8	8	8	8	8	2
7	2	2	7	2	7	2	2	2	2	1	2	2	2	2	2	2	2	2	2	2	2	2	2	2	1	2	2	2	2	2	1	2	2	1	2	2	2	2	8	2	2	2	2	2	2	2	8	2	2
7	5	1	7	7	7	5	7	5	2	1	7	2	7	2	2	5	5	5	5	1	8	5	5	1	1	5	2	1	5	8	1	2	1	1	8	7	8	8	8	5	8	8	8	8	5	5	8	5	2
4	8	5	4	7	4	8	4	5	2	5	4	7	4	2	2	8	8	8	8	5	8	5	8	5	7	8	8	8	5	8	8	2	1	1	8	1	8	8	8	8	8	8	8	8	8	8	8	8	7
2	8	5	2	2	4	5	2	5	2	8	2	7	4	1	2	8	8	8	8	8	8	8	8	5	8	8	8	8	8	8	8	2	8	1	8	7	8	8	8	8	8	8	8	8	8	8	8	8	2
2	1	1	2	2	1	2	2	5	2	1	1	2	2	5	2	5	5	5	5	1	5	5	5	5	1	5	5	1	5	5	1	2	2	1	1	1	5	8	8	8	8	2	5	5	5	5	8	1	2
4	5	2	2	4	4	2	2	2	2	5	4	4	4	2	5	8	8	8	8	8	8	8	8	5	2	8	5	8	2	8	6	4	7	6	8	7	8	8	8	8	8	8	8	8	8	8	8	8	7
2	8	1	4	2	4	8	2	8	2	1	4	7	4	1	2	8	8	8	8	8	8	8	8	1	1	8	8	8	8	8	1	2	1	1	8	1	8	8	8	8	8	8	8	8	8	8	8	8	2
4	6	4	4	4	4	8	4	4	2	8	4	4	4	4	1	8	8	8	8	8	8	4	8	4	4	8	8	8	6	8	6	4	2	6	8	2	8	8	8	8	8	8	8	8	8	8	8	7	7
4	8	4	2	4	4	2	2	2	2	8	4	4	4	2	2	8	8	8	8	6	8	8	8	7	6	8	8	7	6	8	6	4	6	6	8	2	8	8	8	8	8	8	8	7	8	8	8	7	7
4	8	4	2	2	4	2	4	2	2	7	4	4	4	2	2	8	8	8	8	8	8	8	8	7	7	8	7	8	7	8	7	2	2	7	8	7	8	8	8	8	8	8	8	8	8	8	8	7	7
2	7	2	2	7	7	2	2	2	2	7	7	7	5	2	2	8	7	2	2	7	2	7	2	7	7	7	7	7	7	7	6	6	6	6	7	6	2	7	2	6	2	2	8	6	2	7	2	6	7
4	6	6	2	2	6	2	2	4	2	4	4	4	4	4	7	8	4	4	4	6	4	4	4	4	4	4	4	4	6	4	6	6	6	6	6	7	8	8	8	8	8	8	8	8	4	7	8	7	7
4	6	4	4	4	4	2	4	4	2	4	4	4	4	4	7	8	6	8	8	6	8	4	8	4	4	4	4	6	6	8	6	4	6	6	8	7	8	8	8	8	8	8	8	8	8	8	8	7	2
2	7	2	2	4	4	8	2	2	2	8	4	4	4	2	7	8	8	8	8	6	8	8	8	7	4	8	7	7	6	8	6	4	6	6	8	6	8	8	8	8	8	8	8	8	8	8	8	6	7
2	2	2	2	2	7	2	2	2	2	7	2	2	7	2	2	2	6	6	7	7	2	2	2	7	6	6	7	6	6	7	2	2	2	2	2	2	8	2	2	7	2	2	2	7	2	7	2	6	7
2	6	2	4	2	4	2	4	2	2	8	4	7	4	4	7	8	8	8	8	8	8	7	8	7	4	8	7	8	6	8	6	2	7	7	8	7	8	8	8	8	8	8	8	8	8	8	8	8	7
2	7	7	2	2	7	2	2	2	2	7	7	7	7	2	7	8	6	8	2	7	2	2	8	7	6	7	7	7	6	7	6	2	6	6	2	6	8	8	8	8	8	2	8	6	8	7	8	6	6
2	1	1	2	2	1	5	2	5	2	1	1	2	2	1	2	5	5	5	5	1	5	1	5	1	1	5	5	1	5	5	1	2	1	1	1	1	5	5	5	1	5	5	5	1	5	1	5	1	2
7	1	1	7	2	1	5	7	5	2	1	1	1	7	1	1	5	1	5	5	1	5	1	1	1	1	1	1	1	1	1	1	1	1	1	1	1	5	5	5	1	1	5	5	1	5	1	1	1	2
2	1	1	7	2	1	5	7	5	2	1	1	1	2	1	1	5	1	5	5	1	5	1	1	1	1	5	1	1	1	1	1	7	1	1	1	1	5	5	5	1	5	5	5	1	5	1	1	1	1
7	1	1	7	1	1	5	7	5	2	1	1	2	2	1	1	5	1	5	5	1	5	1	1	1	1	5	1	1	1	1	1	1	1	1	1	1	5	5	5	1	5	5	5	1	5	1	1	1	1
7	1	1	7	7	1	5	7	5	2	1	1	1	2	1	2	5	1	5	5	1	5	1	1	1	1	5	1	1	1	1	1	1	1	1	1	1	5	5	5	1	1	5	5	1	5	1	1	1	1
7	1	1	7	4	1	5	7	5	2	1	1	7	2	1	2	5	5	5	5	1	5	1	1	1	1	5	5	1	1	1	1	1	1	1	1	1	5	5	5	1	5	5	5	1	5	1	1	1	2
1	1	1	1	1	1	5	7	5	2	1	1	1	1	5	1	5	1	5	5	1	5	1	1	1	1	5	1	1	1	1	1	1	1	1	1	1	5	5	5	1	5	5	5	1	5	1	1	1	2
2	1	1	2	2	1	5	2	5	2	1	1	2	2	5	1	5	5	5	5	1	5	5	5	1	1	5	5	1	5	5	1	7	1	1	1	1	5	5	5	1	5	5	5	5	5	5	5	1	2
7	1	1	7	1	1	5	7	5	2	1	1	1	7	1	2	5	1	5	5	1	5	1	1	1	1	1	1	1	1	1	1	7	1	1	1	1	5	5	5	1	1	5	5	1	5	1	1	1	1
7	1	1	7	7	1	5	7	5	1	1	1	1	7	1	2	5	1	5	5	1	5	1	1	1	1	5	1	1	5	5	1	1	1	1	1	1	5	5	5	1	1	5	5	1	5	1	1	1	2
1	1	1	7	7	1	5	2	5	2	1	1	1	2	1	2	5	5	5	5	1	5	1	1	1	1	5	1	1	5	1	1	2	1	1	1	1	5	1	5	1	1	5	5	1	5	1	1	1	2
7	1	1	7	2	1	5	7	5	2	1	1	1	1	1	1	5	1	5	5	1	5	1	1	1	1	5	1	1	1	1	1	1	1	1	1	1	5	5	5	1	1	5	5	5	5	1	1	1	2
7	1	1	7	7	1	5	7	5	2	1	1	1	7	1	2	5	1	5	5	1	5	1	1	1	1	1	1	1	1	1	1	1	1	1	1	1	5	5	5	1	1	5	5	1	5	1	1	1	2
7	1	1	7	7	1	5	7	5	2	1	1	7	7	1	1	5	1	5	5	1	5	1	1	1	1	5	1	1	1	1	1	1	1	1	1	1	5	5	5	1	1	5	5	1	5	1	1	1	2
7	1	1	7	2	1	5	7	5	2	1	1	1	2	1	1	5	1	5	5	1	5	1	1	1	1	5	1	1	1	1	1	1	1	1	1	1	5	5	5	1	1	5	5	5	5	1	1	1	2
2	1	1	4	2	1	5	7	5	2	1	1	4	7	1	2	5	1	5	5	1	5	1	1	1	1	5	1	1	1	5	1	1	1	1	1	1	5	5	5	1	5	5	5	1	5	8	1	1	2
7	1	1	7	2	1	5	1	5	2	1	1	1	1	1	1	5	5	5	5	1	5	1	5	1	1	5	1	1	1	1	1	1	1	1	1	1	5	5	5	1	5	5	5	1	5	1	1	1	2
7	1	1	1	2	1	5	7	5	2	1	1	1	1	1	1	5	5	5	5	1	5	1	5	1	1	5	1	1	1	5	1	1	1	1	1	1	5	5	5	1	5	5	5	1	5	1	1	1	2
7	1	1	2	7	1	5	2	5	2	1	1	2	2	1	2	5	5	5	5	1	5	1	5	1	1	5	1	1	5	1	1	1	1	1	1	1	5	5	5	1	5	5	5	5	5	5	1	1	2
7	1	1	2	7	1	5	2	5	2	1	1	1	2	1	2	5	5	5	5	1	5	5	5	1	1	5	5	1	5	5	1	7	1	1	1	1	5	5	5	5	1	5	5	5	5	5	5	5	2
7	1	1	2	2	1	5	2	5	2	1	1	2	2	1	2	5	5	5	5	1	5	1	5	1	1	5	5	1	5	5	1	7	1	1	1	1	5	5	5	5	5	5	5	5	5	5	5	5	2
2	1	1	2	2	1	5	2	5	2	1	1	2	2	1	2	5	5	5	5	1	5	1	5	1	1	5	1	1	5	5	1	7	1	1	1	1	5	5	5	1	5	5	5	5	5	5	5	1	2
7	1	1	2	2	1	5	7	5	2	1	1	2	7	1	2	5	1	5	5	1	5	1	1	1	1	5	5	1	1	5	1	1	1	1	1	1	5	5	8	8	1	8	5	1	5	1	8	1	1
7	1	1	7	2	1	2	7	5	2	1	7	2	4	2	2	5	1	5	5	1	8	1	1	1	1	1	5	1	1	1	1	2	1	1	1	1	8	1	1	1	8	8	8	1	8	1	1	1	2
7	1	1	2	7	1	5	2	5	2	1	1	2	2	1	2	5	1	5	5	1	5	1	1	1	1	1	1	1	1	1	1	2	1	1	1	1	5	1	8	1	8	1	5	1	5	1	1	1	2
7	1	1	7	1	1	5	7	5	2	1	1	1	2	1	2	5	5	5	5	1	5	1	1	1	1	5	1	1	1	1	1	1	1	1	1	1	5	5	5	1	1	5	5	1	5	5	5	1	2
7	1	1	7	7	1	5	7	5	2	1	1	1	7	1	2	5	1	5	5	1	5	1	1	1	1	1	1	1	1	1	1	2	1	1	1	1	5	8	5	1	1	5	5	1	5	1	1	1	1
7	1	1	2	2	1	5	2	5	2	1	1	2	2	1	2	5	5	5	5	1	5	5	5	1	1	5	5	5	5	5	1	7	1	1	1	2	5	5	5	5	5	5	5	5	5	5	5	1	2
7	1	1	7	2	1	5	7	5	2	1	1	2	2	1	2	5	1	5	5	1	5	1	5	1	1	5	5	1	1	5	1	2	1	1	1	1	5	5	5	1	5	5	5	5	5	5	1	1	2
2	1	1	2	2	1	5	2	5	2	1	1	2	2	1	2	5	5	5	5	1	5	1	5	1	1	5	1	1	1	5	1	1	1	1	1	1	5	5	5	1	1	5	5	5	5	5	1	1	2
7	1	1	2	2	1	5	7	5	2	1	1	2	2	1	2	5	5	5	5	1	5	5	5	1	1	5	5	1	5	5	1	7	1	1	1	1	5	5	5	1	5	5	5	5	5	1	5	1	2
7	1	1	2	2	1	5	2	5	2	1	1	2	4	1	2	5	5	5	5	1	8	1	5	1	1	5	5	5	5	8	1	7	1	1	1	1	5	8	8	8	8	8	8	8	8	8	8	5	1
7	1	1	2	2	1	5	2	5	2	1	1	2	7	1	1	5	5	5	5	1	5	1	1	1	1	1	1	1	1	5	1	7	1	1	1	1	5	5	5	1	1	5	5	5	5	5	1	1	2
7	1	1	7	2	1	5	2	5	2	1	1	2	2	1	2	5	5	5	5	1	5	1	1	1	1	5	1	1	1	5	1	1	1	1	1	1	5	5	5	1	1	5	5	5	5	5	1	1	2
8	1	8	8	8	8	4	8	4	2	1	8	8	8	2	2	4	1	4	4	1	4	1	4	1	1	4	4	1	4	1	1	8	2	1	1	1	4	1	4	2	1	4	4	1	4	1	1	2	2
8	8	8	8	8	8	4	8	4	2	8	8	8	8	2	2	4	4	4	4	1	4	4	4	2	2	4	2	1	4	4	1	8	2	1	4	2	4	4	4	1	4	4	4	2	4	2	4	2	2
7	1	8	8	1	8	7	8	4	2	1	8	8	8	7	2	1	1	4	1	1	4	1	1	1	1	1	1	1	2	1	1	2	1	1	1	1	4	1	4	1	4	2	4	2	4	1	4	2	2
8	1	8	8	8	1	2	8	4	2	1	8	8	2	2	2	1	1	4	1	1	4	1	1	1	1	4	1	1	4	1	1	2	1	1	1	1	4	1	5	2	1	2	4	2	4	1	1	2	2
7	1	7	8	8	1	5	7	4	2	1	1	8	4	7	2	5	1	4	5	1	4	4	1	1	1	4	1	2	2	1	1	8	2	1	6	2	4	8	2	2	6	2	4	2	4	2	2	1	2
2	1	1	7	2	1	8	7	8	2	1	1	2	2	1	2	5	1	8	5	1	8	1	1	1	1	5	1	1	5	1	1	2	1	1	1	1	8	8	8	1	8	2	8	1	8	5	1	1	2
3	9	3	3	3	3	9	3	9	2	9	3	3	3	3	2	9	9	9	9	9	9	9	9	9	9	9	9	9	9	9	1	7	1	1	9	1	9	9	9	9	9	9	9	9	9	9	9	9	2
2	6	2	2	2	6	2	2	2	2	6	2	2	3	2	2	2	6	2	2	2	2	2	7	7	6	7	7	7	6	2	6	2	6	6	2	7	2	2	2	7	2	2	2	7	2	2	2	7	2
3	9	3	1	10	3	2	10	9	2	9	3	3	10	3	2	9	9	9	9	9	9	9	9	9	2	9	9	9	9	9	6	2	2	6	2	1	9	9	9	9	9	9	9	9	9	9	9	9	2
3	1	3	3	3	3	2	3	3	2	3	3	3	10	2	2	2	9	9	2	1	9	3	9	3	3	9	3	9	2	9	1	2	7	7	2	2	9	9	9	1	2	2	9	9	9	9	9	2	2
3	9	3	3	3	3	9	3	9	2	9	3	3	3	3	2	9	9	9	9	9	9	9	9	9	9	9	9	9	9	9	1	3	1	1	9	1	9	9	9	9	9	9	9	9	9	9	9	9	2
3	9	3	3	3	3	9	3	9	2	9	3	3	3	3	2	9	9	9	9	9	9	9	9	9	9	9	9	9	9	9	1	7	1	1	9	2	9	9	9	9	9	9	9	9	9	9	9	9	2
3	9	3	3	3	2	9	3	9	2	9	3	3	3	3	2	9	9	9	9	9	9	9	9	9	9	9	9	9	9	9	1	2	1	1	9	1	9	9	9	9	9	9	9	9	9	9	9	9	2
3	9	3	3	2	3	9	3	9	2	3	3	3	3	3	2	9	9	9	9	9	9	9	9	9	1	9	9	9	9	9	1	7	1	1	1	1	9	9	9	9	9	9	9	9	9	9	9	9	2
3	3	3	3	3	2	2	3	9	2	3	3	3	3	5	2	9	9	9	9	2	9	9	9	9	2	9	9	9	9	9	2	2	2	6	2	2	9	9	9	2	2	9	9	9	9	9	9	9	2
2	7	2	2	2	2	2	2	2	2	7	3	2	10	2	2	2	3	2	2	2	2	7	3	7	7	3	7	7	3	2	6	2	7	6	2	2	2	2	2	2	2	2	2	2	2	2	2	2	7
3	9	3	3	3	3	9	3	9	2	3	3	3	3	3	2	9	9	9	9	9	9	9	9	9	3	9	9	9	9	9	1	2	1	1	1	1	9	9	9	9	9	9	9	9	9	9	9	9	2
3	9	3	3	3	3	9	3	9	2	9	3	3	3	9	2	9	9	9	9	9	9	9	9	9	9	9	9	9	9	9	9	3	1	1	9	2	9	9	9	9	9	9	9	9	9	9	9	9	2
3	9	3	3	2	3	9	3	9	2	9	3	2	3	9	2	9	9	9	9	9	9	9	9	9	9	9	9	9	9	9	1	7	1	1	9	1	9	9	9	9	9	9	9	9	9	9	9	9	2
3	9	9	3	2	3	9	3	9	2	9	3	3	10	9	2	9	9	9	9	9	9	9	9	9	9	9	9	9	9	9	1	3	1	2	9	1	9	9	9	9	9	9	9	9	9	9	9	9	2
2	9	2	2	2	2	2	2	9	2	9	5	2	2	2	2	9	9	9	9	9	9	9	9	9	2	9	9	9	9	9	2	2	2	5	2	2	9	9	2	2	2	2	9	9	9	2	2	9	2
3	9	3	3	3	9	9	10	9	2	9	3	3	3	9	2	9	9	9	9	9	9	9	9	9	9	9	9	9	9	9	5	7	2	5	9	2	9	9	9	9	9	9	9	9	9	9	9	9	2
3	9	3	3	3	9	9	3	9	2	9	3	3	10	9	2	9	9	9	9	9	9	9	9	9	9	9	9	9	9	9	1	2	1	1	9	1	9	9	9	9	9	9	9	9	9	9	9	9	2
3	9	3	3	3	3	9	3	9	2	9	3	3	3	9	2	9	9	9	9	9	9	9	9	9	9	9	9	9	9	9	9	7	1	9	9	1	9	9	9	9	9	9	9	9	9	9	9	9	2
3	9	9	3	3	3	9	3	9	2	9	3	3	3	9	2	9	9	9	9	9	9	9	9	9	9	9	9	9	9	9	1	7	1	1	9	2	9	9	9	9	9	9	9	9	9	9	9	9	2
1	9	9	2	2	1	9	1	9	2	9	2	2	2	9	2	9	9	9	9	9	9	9	9	9	2	9	9	9	9	9	1	7	2	1	2	2	9	9	9	9	7	9	9	9	9	9	9	9	2
3	9	3	3	3	3	9	3	9	2	9	3	3	3	9	2	9	9	9	9	9	9	9	9	9	9	9	9	9	9	9	5	7	2	5	9	2	9	9	9	9	9	9	9	9	9	9	9	9	2
3	9	3	3	2	9	9	10	9	2	9	3	3	10	9	2	9	9	9	9	9	9	9	9	9	9	9	9	9	9	9	1	7	2	5	9	1	9	9	9	9	9	9	9	9	9	9	9	9	2
3	9	3	3	3	9	9	3	9	2	9	3	3	10	9	2	9	9	9	9	9	9	9	9	9	9	9	9	9	9	9	1	7	1	1	9	1	9	9	9	9	9	9	9	9	9	9	9	9	2
3	9	3	3	3	3	9	3	9	2	9	3	3	3	9	2	9	9	9	9	9	9	9	9	9	9	9	9	9	9	9	1	7	1	1	9	1	9	9	9	9	9	9	9	9	9	9	9	9	2
[truncated: 150 more columns]

## Sheet: Fig. 2b
0	7	4	4	4	4	6	4	8	2	7	4	4	4	7	2	8	8	8	8	2	8	7	8	7	7	8	7	8	8	8	2	4	2	2	2	2	8	8	8	8	8	8	8	8	8	8	8	8	2
7	0	7	4	2	7	6	7	6	2	6	7	2	7	6	2	4	6	4	4	6	7	7	7	6	7	6	7	7	6	7	6	2	6	6	6	6	4	4	2	6	6	2	4	2	4	7	6	2	2
4	7	0	4	4	4	6	4	6	2	7	4	4	7	7	2	4	7	8	7	6	8	7	7	7	7	7	7	7	7	8	2	4	2	2	2	2	8	8	8	8	8	8	8	8	8	7	8	2	2
4	4	4	0	4	4	2	4	8	2	4	4	4	4	7	2	8	8	8	8	8	8	7	8	7	7	8	8	8	8	8	2	4	2	2	8	2	8	8	8	8	8	8	8	8	8	8	8	8	2
4	2	4	4	0	4	2	4	2	2	7	4	4	4	2	2	8	8	8	8	2	8	7	8	7	7	8	7	8	2	8	2	4	2	2	2	2	8	8	8	2	8	8	8	8	8	8	8	2	2
4	7	4	4	4	0	6	4	7	2	7	4	4	4	7	2	7	7	8	7	6	8	7	8	7	7	8	7	7	7	8	6	4	2	6	8	2	8	8	8	8	8	8	8	8	8	8	8	8	2
6	6	6	2	2	6	0	6	4	2	6	7	2	2	6	2	4	4	4	4	6	4	7	4	7	2	4	7	2	2	2	2	2	2	2	2	2	4	4	4	2	4	2	4	2	4	2	2	2	2
4	7	4	4	4	4	6	0	4	2	7	4	4	4	6	2	4	8	8	7	2	8	7	8	7	7	8	7	8	2	8	2	2	2	2	2	2	8	8	8	8	8	8	8	8	8	8	8	2	2
8	6	6	8	2	7	4	4	0	2	7	8	2	7	6	2	4	4	4	4	4	4	7	4	7	7	4	4	4	7	4	2	2	2	2	2	2	4	4	4	2	2	2	4	2	4	2	2	2	2
2	2	2	2	2	2	2	2	2	0	2	2	2	2	2	2	2	2	2	2	2	2	2	2	2	2	2	2	2	2	2	2	2	2	2	2	2	2	2	2	2	2	2	2	2	2	2	2	2	2
7	6	7	4	7	7	6	7	7	2	0	7	7	7	6	2	7	7	4	4	6	7	4	6	6	6	7	7	6	6	7	6	2	6	6	6	6	4	4	2	6	2	2	7	2	6	7	6	2	2
4	7	4	4	4	4	7	4	8	2	7	0	4	7	7	2	7	7	8	7	8	8	7	8	7	7	8	7	7	7	8	2	4	2	2	8	2	8	8	8	8	8	8	8	8	8	8	8	8	2
4	2	4	4	4	4	2	4	2	2	7	4	0	4	7	2	8	8	8	8	2	8	7	8	7	4	8	7	8	7	8	2	4	2	2	2	2	8	8	8	8	8	8	8	8	8	7	8	2	2
4	7	7	4	4	4	2	4	7	2	7	7	4	0	7	2	8	8	8	8	8	8	7	8	7	7	8	7	8	7	8	2	2	2	2	8	2	8	8	8	8	8	8	8	8	8	8	8	8	2
7	6	7	7	2	7	6	6	6	2	6	7	7	7	0	2	7	7	7	7	2	7	7	7	6	2	6	7	7	7	7	2	2	2	2	6	2	8	2	2	2	2	2	7	2	7	7	2	2	2
2	2	2	2	2	2	2	2	2	2	2	2	2	2	2	0	2	2	2	2	2	2	7	2	7	2	2	2	2	2	2	2	2	2	2	2	2	2	2	2	2	2	2	2	2	2	2	2	2	2
8	4	4	8	8	7	4	4	4	2	7	7	8	8	7	2	0	4	4	4	6	4	4	4	4	7	4	4	4	7	4	2	2	2	2	2	2	4	4	4	4	4	4	4	2	4	4	4	2	2
8	6	7	8	8	7	4	8	4	2	7	7	8	8	7	2	4	0	4	4	6	4	7	4	6	7	4	4	4	4	4	6	2	6	6	6	6	4	4	4	6	4	2	4	6	4	4	4	6	2
8	4	8	8	8	8	4	8	4	2	4	8	8	8	7	2	4	4	0	4	4	4	4	4	4	8	4	4	4	4	4	2	8	2	2	2	2	4	4	4	4	4	4	4	4	4	4	4	4	2
8	4	7	8	8	7	4	7	4	2	4	7	8	8	7	2	4	4	4	0	4	4	4	4	7	7	4	4	4	4	4	2	2	2	2	2	2	4	4	4	4	4	4	4	2	4	4	4	2	2
2	6	6	8	2	6	6	2	4	2	6	8	2	8	2	2	6	6	4	4	0	4	7	4	6	7	4	2	6	6	7	6	2	6	6	6	6	4	6	4	6	6	2	4	6	4	6	2	2	2
8	7	8	8	8	8	4	8	4	2	7	8	8	8	7	2	4	4	4	4	4	0	4	4	7	7	4	4	4	4	4	2	8	2	2	4	2	4	4	4	4	4	4	4	4	4	4	4	4	2
7	7	7	7	7	7	7	7	7	2	4	7	7	7	7	7	4	7	4	4	7	4	0	4	7	7	7	7	7	7	7	2	2	2	2	2	2	4	7	2	2	2	2	4	2	4	4	4	2	2
8	7	7	8	8	8	4	8	4	2	6	8	8	8	7	2	4	4	4	4	4	4	4	0	6	6	4	4	4	4	4	6	8	2	6	6	6	4	4	4	4	4	4	4	4	4	4	4	4	2
7	6	7	7	7	7	7	7	7	2	6	7	7	7	6	7	4	6	4	7	6	7	7	6	0	7	7	7	4	7	7	6	2	6	6	6	6	4	7	2	6	2	2	7	2	4	7	2	2	2
7	7	7	7	7	7	2	7	7	2	6	7	4	7	2	2	7	7	8	7	7	7	7	6	7	0	7	7	7	7	7	6	7	6	6	2	6	8	2	8	2	2	2	8	2	8	7	8	6	2
8	6	7	8	8	8	4	8	4	2	7	8	8	8	6	2	4	4	4	4	4	4	7	4	7	7	0	4	4	4	4	6	8	2	6	6	2	4	4	4	4	4	4	4	4	4	4	4	4	2
7	7	7	8	7	7	7	7	4	2	7	7	7	7	7	2	4	4	4	4	2	4	7	4	7	7	4	0	7	4	4	2	2	2	2	2	2	4	4	4	6	2	2	4	2	4	7	4	7	2
8	7	7	8	8	7	2	8	4	2	6	7	8	8	7	2	4	4	4	4	6	4	7	4	4	7	4	7	0	4	4	6	8	6	6	6	6	4	4	4	6	4	2	4	2	4	4	4	6	2
8	6	7	8	2	7	2	2	7	2	6	7	7	7	7	2	7	4	4	4	6	4	7	4	7	7	4	4	4	0	7	6	2	6	6	2	6	4	2	2	2	2	2	4	2	4	2	2	6	2
8	7	8	8	8	8	2	8	4	2	7	8	8	8	7	2	4	4	4	4	7	4	7	4	7	7	4	4	4	7	0	2	8	2	2	4	2	4	4	4	4	4	4	4	4	4	4	4	4	2
2	6	2	2	2	6	2	2	2	2	6	2	2	2	2	2	2	6	2	2	6	2	2	6	6	6	6	2	6	6	2	0	6	6	6	6	6	2	2	6	6	6	2	2	6	2	2	6	6	2
4	2	4	4	4	4	2	2	2	2	2	4	4	2	2	2	2	2	8	2	2	8	2	8	2	7	8	2	8	2	8	6	0	2	2	6	2	8	8	8	8	8	8	8	8	8	2	8	2	2
2	6	2	2	2	2	2	2	2	2	6	2	2	2	2	2	2	6	2	2	6	2	2	2	6	6	2	2	6	6	2	6	2	0	6	2	6	2	2	2	6	2	2	2	2	2	2	2	6	2
2	6	2	2	2	6	2	2	2	2	6	2	2	2	2	2	2	6	2	2	6	2	2	6	6	6	6	2	6	6	2	6	2	6	0	6	6	2	2	6	6	6	2	2	6	6	6	6	6	2
2	6	2	8	2	8	2	2	2	2	6	8	2	8	6	2	2	6	2	2	6	4	2	6	6	2	6	2	6	2	4	6	6	2	6	0	6	4	4	4	6	6	2	2	2	6	6	6	6	2
2	6	2	2	2	2	2	2	2	2	6	2	2	2	2	2	2	6	2	2	6	2	2	6	6	6	2	2	6	6	2	6	2	6	6	6	0	2	2	2	6	2	2	2	2	2	2	2	6	2
8	4	8	8	8	8	4	8	4	2	4	8	8	8	8	2	4	4	4	4	4	4	4	4	4	8	4	4	4	4	4	2	8	2	2	4	2	0	4	4	4	4	4	4	4	4	4	4	4	2
8	4	8	8	8	8	4	8	4	2	4	8	8	8	2	2	4	4	4	4	6	4	7	4	7	2	4	4	4	2	4	2	8	2	2	4	2	4	0	4	4	4	4	4	4	4	4	4	6	2
8	2	8	8	8	8	4	8	4	2	2	8	8	8	2	2	4	4	4	4	4	4	2	4	2	8	4	4	4	2	4	6	8	2	6	4	2	4	4	0	4	4	4	4	4	4	4	4	4	2
8	6	8	8	2	8	2	8	2	2	6	8	8	8	2	2	4	6	4	4	6	4	2	4	6	2	4	6	6	2	4	6	8	6	6	6	6	4	4	4	0	4	4	4	4	4	4	4	6	2
8	6	8	8	8	8	4	8	2	2	2	8	8	8	2	2	4	4	4	4	6	4	2	4	2	2	4	2	4	2	4	6	8	2	6	6	2	4	4	4	4	0	4	4	4	4	4	4	4	2
8	2	8	8	8	8	2	8	2	2	2	8	8	8	2	2	4	2	4	4	2	4	2	4	2	2	4	2	2	2	4	2	8	2	2	2	2	4	4	4	4	4	0	4	4	4	4	4	4	2
8	4	8	8	8	8	4	8	4	2	7	8	8	8	7	2	4	4	4	4	4	4	4	4	7	8	4	4	4	4	4	2	8	2	2	2	2	4	4	4	4	4	4	0	4	4	4	4	4	2
8	2	8	8	8	8	2	8	2	2	2	8	8	8	2	2	2	6	4	2	6	4	2	4	2	2	4	2	2	2	4	6	8	2	6	2	2	4	4	4	4	4	4	4	0	4	4	4	4	7
8	4	8	8	8	8	4	8	4	2	6	8	8	8	7	2	4	4	4	4	4	4	4	4	4	8	4	4	4	4	4	2	8	2	6	6	2	4	4	4	4	4	4	4	4	0	4	4	4	2
8	7	7	8	8	8	2	8	2	2	7	8	7	8	7	2	4	4	4	4	6	4	4	4	7	7	4	7	4	2	4	2	2	2	6	6	2	4	4	4	4	4	4	4	4	4	0	4	6	2
8	6	8	8	8	8	2	8	2	2	6	8	8	8	2	2	4	4	4	4	2	4	4	4	2	8	4	4	4	2	4	6	8	2	6	6	2	4	4	4	4	4	4	4	4	4	4	0	4	2
8	2	2	8	2	8	2	2	2	2	2	8	2	8	2	2	2	6	4	2	2	4	2	4	2	6	4	7	6	6	4	6	2	6	6	6	6	4	6	4	6	4	4	4	4	4	6	4	0	6
2	2	2	2	2	2	2	2	2	2	2	2	2	2	2	2	2	2	2	2	2	2	2	2	2	2	2	2	2	2	2	2	2	2	2	2	2	2	2	2	2	2	2	2	7	2	2	2	6	0
8	2	8	8	8	8	4	8	4	2	7	8	8	8	2	2	4	4	4	4	4	4	4	4	2	8	4	4	4	4	4	2	8	2	2	4	2	4	4	4	4	4	4	4	4	4	4	4	4	2
8	1	8	8	8	8	4	8	4	2	2	8	8	8	2	2	4	4	4	4	4	4	4	4	2	2	4	4	4	4	4	2	8	2	2	2	2	4	4	4	2	4	4	4	4	4	2	4	2	2
8	7	8	8	8	8	4	8	4	2	7	8	8	8	7	2	4	4	4	4	4	4	4	4	7	7	4	4	4	4	4	2	8	2	2	2	2	4	4	4	4	4	4	4	4	4	4	4	4	2
8	2	8	8	8	8	4	8	4	2	2	8	8	8	2	2	4	4	4	4	2	4	2	4	2	2	4	2	2	4	4	2	8	2	2	2	2	4	4	4	2	4	4	4	4	4	4	4	2	2
8	4	8	8	8	8	4	8	4	2	2	8	8	8	2	2	4	4	4	4	4	4	4	4	4	8	4	4	4	4	4	2	8	2	2	2	2	4	4	4	4	4	4	4	4	4	2	4	2	2
8	4	8	8	8	8	4	8	4	2	4	8	8	8	2	2	4	4	4	4	4	4	4	4	4	8	4	4	4	4	4	6	8	2	2	2	2	4	4	4	4	4	4	4	4	4	4	4	2	2
8	2	8	8	8	8	4	8	4	2	8	8	8	8	2	2	4	4	4	4	4	4	4	4	2	8	4	4	4	4	4	2	8	2	2	2	2	4	4	4	4	4	4	4	4	4	4	4	4	2
8	4	8	8	8	8	4	8	4	2	8	8	8	8	8	2	4	4	4	4	4	4	4	4	4	8	4	4	4	4	4	2	8	2	2	2	2	4	4	4	4	4	4	4	4	4	4	4	4	2
8	6	7	8	8	7	4	8	4	2	7	8	8	8	7	2	4	4	4	4	6	4	7	4	7	7	4	4	4	4	4	6	2	2	6	2	2	4	4	4	6	4	2	4	4	4	2	2	2	2
8	7	8	8	8	8	4	8	4	2	2	8	8	8	2	2	4	4	4	4	4	4	2	4	2	2	4	4	2	4	4	2	2	2	2	2	2	4	4	4	2	4	4	4	4	4	4	4	2	2
8	2	8	8	8	8	2	8	4	2	2	8	8	8	2	2	4	4	4	4	2	4	7	4	7	7	4	4	2	4	4	2	2	2	2	2	2	4	4	4	2	2	4	4	4	4	2	4	4	2
7	7	7	2	2	7	7	7	2	2	7	2	2	2	2	2	7	7	4	7	2	4	7	7	7	7	7	7	7	2	7	2	2	2	2	2	2	4	2	2	2	2	2	4	2	2	2	2	2	2
8	2	8	8	8	8	4	8	4	2	2	8	8	8	2	2	4	4	4	4	4	4	4	4	2	2	4	4	4	4	4	2	8	2	2	2	2	4	4	4	2	4	4	4	4	4	2	4	2	2
8	4	8	8	8	8	4	8	4	2	2	8	8	8	2	2	4	4	4	4	4	4	4	4	4	2	4	4	4	4	4	2	2	2	2	2	2	4	4	4	2	4	4	4	4	4	2	4	2	2
8	4	8	8	8	8	4	8	4	2	7	8	8	8	6	2	4	4	4	4	4	4	4	4	7	8	4	4	4	4	4	2	8	2	2	4	2	4	4	4	4	4	4	4	4	4	4	4	4	2
8	2	8	8	8	8	2	8	4	2	2	8	8	8	2	2	4	4	4	4	2	4	2	4	2	8	4	4	4	4	4	2	8	2	2	2	2	4	4	4	2	4	4	4	4	4	4	4	2	2
8	4	8	8	8	8	4	8	4	2	7	8	8	8	7	2	4	4	4	4	4	4	4	4	4	7	4	4	4	4	4	2	8	2	2	2	2	4	4	4	4	4	4	4	4	4	4	4	4	2
8	2	8	8	8	7	2	8	4	2	7	8	8	7	6	2	4	4	4	4	2	4	7	4	7	7	4	4	4	4	4	2	2	2	2	2	2	4	2	4	2	2	2	4	2	4	2	4	2	2
7	6	7	8	6	2	6	2	2	2	6	2	6	8	6	2	4	2	2	2	2	4	6	2	2	2	2	2	2	2	2	6	6	2	6	6	2	4	4	4	6	6	2	2	2	4	6	4	2	2
2	2	2	8	2	8	2	2	2	2	2	8	2	8	2	2	2	2	2	2	2	2	2	2	2	2	2	2	2	2	2	6	2	2	6	6	2	4	6	4	6	6	4	4	4	4	6	4	6	2
2	2	2	2	2	2	2	2	2	2	2	2	2	2	2	2	2	2	2	2	2	2	2	2	2	2	2	2	2	2	2	2	2	2	2	2	2	2	2	2	2	2	2	2	2	2	2	2	2	2
8	2	2	8	6	2	2	2	2	2	6	8	7	8	6	2	2	2	2	2	2	4	6	4	2	2	4	2	2	2	4	2	6	2	2	6	2	4	6	4	2	4	4	4	2	4	4	4	2	2
2	2	2	2	2	2	2	2	2	2	2	2	2	2	2	2	2	2	2	2	2	2	2	2	2	2	2	2	2	2	2	6	2	2	6	6	2	2	6	6	2	6	6	2	2	2	6	6	2	2
2	2	2	2	2	2	2	2	2	2	2	2	2	2	2	2	2	2	2	2	2	2	2	2	2	2	2	2	2	2	2	2	2	2	2	2	2	2	2	2	2	2	2	2	2	2	2	2	2	2
7	2	2	4	2	2	2	7	2	2	2	7	2	7	2	2	2	2	8	2	2	8	2	2	2	2	2	2	2	2	2	2	2	2	2	2	2	8	2	2	2	2	2	2	2	8	2	2	2	2
3	3	3	3	3	3	3	3	9	2	3	3	3	3	3	2	9	3	9	9	3	9	3	9	3	3	9	9	9	9	9	1	2	2	2	1	2	9	9	9	2	9	9	9	9	9	9	9	9	2
3	1	1	2	1	1	1	3	9	2	1	3	1	3	1	2	9	9	9	9	1	9	1	9	1	1	9	9	9	9	9	1	1	2	1	1	2	9	9	9	1	9	2	9	9	9	9	9	9	2
4	6	4	4	4	4	6	4	8	2	4	4	4	4	7	2	8	8	8	8	2	8	6	8	2	2	8	2	8	2	8	2	4	2	2	2	2	8	8	8	8	8	8	8	8	8	8	8	8	2
4	2	4	4	4	4	2	4	2	2	8	4	4	4	2	2	8	8	8	8	2	8	2	8	2	2	8	8	8	8	8	2	4	2	2	8	2	8	8	8	8	8	8	8	8	8	8	8	8	2
4	3	3	4	3	3	3	3	3	2	3	3	3	3	3	2	9	3	9	3	1	9	3	9	3	3	9	1	9	9	9	1	4	2	1	2	1	9	9	8	2	8	9	9	9	9	9	9	2	2
7	1	7	4	2	2	2	7	2	2	1	7	2	7	2	2	9	1	8	3	2	8	3	8	3	2	8	2	1	2	8	1	2	2	1	2	2	8	8	8	2	8	2	8	2	8	1	8	2	2
2	1	2	2	2	2	2	7	2	2	1	3	1	3	1	2	9	1	9	9	2	9	1	9	1	1	9	9	1	2	9	1	2	2	1	1	1	9	9	8	1	8	8	9	2	9	9	9	2	2
4	3	3	4	3	2	2	4	9	2	3	3	4	4	3	2	9	9	9	9	2	9	3	9	3	2	9	9	9	9	9	2	4	2	2	8	2	9	9	9	8	9	9	9	9	9	9	9	2	2
4	6	4	4	4	4	2	4	2	2	4	4	4	4	2	2	8	8	8	8	8	8	7	8	2	7	8	8	8	2	8	6	4	2	6	6	2	8	8	8	8	8	8	8	8	8	8	8	2	2
4	8	4	4	4	4	2	4	8	2	7	4	4	4	7	2	8	8	8	8	2	8	2	8	2	2	8	8	8	2	8	2	4	2	2	8	2	8	8	8	8	8	8	8	8	8	8	8	8	2
4	1	3	4	4	3	2	3	3	2	1	3	4	4	3	2	9	3	8	3	1	9	3	8	3	1	8	3	1	1	9	1	4	2	1	2	1	8	8	8	8	8	8	8	8	8	9	8	2	2
4	1	4	4	4	1	2	4	5	2	1	4	4	4	1	2	1	1	8	5	1	8	1	8	1	1	8	1	1	1	8	1	4	1	1	1	1	8	8	8	8	8	8	8	8	8	1	8	1	2
4	1	4	4	4	1	2	4	5	2	1	4	4	4	1	2	5	1	8	5	1	8	1	8	1	1	8	1	1	1	8	1	4	1	1	1	1	8	8	8	1	8	2	8	8	8	1	8	2	2
1	1	1	1	1	1	1	1	5	2	1	1	1	1	1	2	5	5	5	5	1	5	1	5	1	1	5	5	1	1	5	1	1	1	1	1	1	5	5	5	5	5	5	5	5	5	5	5	1	2
7	1	1	1	1	1	2	2	5	2	1	1	1	1	1	2	5	5	5	5	1	5	1	5	1	1	5	5	1	5	1	1	4	1	1	1	1	8	5	8	1	5	2	5	5	5	1	8	1	2
4	2	4	4	4	4	2	4	8	2	2	4	4	4	2	2	8	8	8	8	8	8	2	8	2	2	8	8	8	8	8	2	4	2	2	8	2	8	8	8	8	8	8	8	8	8	8	8	8	2
7	1	1	4	1	1	2	4	5	2	1	4	1	4	1	2	5	1	8	5	1	8	1	8	1	1	5	1	1	1	8	1	1	1	1	1	1	8	5	8	1	8	8	8	8	8	1	8	1	2
4	1	1	4	2	1	2	4	5	2	1	4	1	6	1	2	5	1	5	5	1	5	1	1	1	1	5	1	1	1	1	1	2	1	1	1	1	8	8	8	1	8	5	8	8	8	5	8	1	2
4	2	2	4	4	4	2	2	2	2	2	4	4	4	2	2	8	8	8	8	2	8	2	8	2	2	8	2	8	2	8	2	4	2	2	2	2	8	8	8	8	8	8	8	8	8	8	8	8	2
7	1	1	1	1	1	5	1	5	2	1	1	1	1	1	2	5	5	5	5	1	5	1	5	1	1	5	1	1	5	5	1	4	1	1	1	1	5	5	5	5	5	2	5	5	5	1	8	2	2
4	1	4	4	4	4	2	4	8	2	8	4	4	4	2	2	8	8	8	8	1	8	8	8	1	2	8	8	8	2	8	1	4	2	2	8	2	8	8	8	8	8	8	8	8	8	8	8	8	2
2	2	2	2	2	2	2	2	2	2	2	2	2	2	2	2	2	2	2	2	2	4	2	2	2	2	2	2	2	2	2	2	2	2	2	2	2	4	2	2	2	2	2	4	2	2	2	2	2	2
2	2	2	2	2	2	2	2	2	2	2	2	2	2	2	2	4	2	4	4	2	4	7	2	2	2	4	2	2	2	2	2	2	2	2	2	2	4	2	2	2	2	4	4	2	4	2	2	2	2
2	2	7	2	2	2	2	2	4	2	2	2	2	2	2	2	4	2	4	4	2	4	7	4	7	2	4	7	2	2	2	2	2	2	2	2	2	4	2	2	2	2	4	4	2	4	2	2	2	2
2	2	2	2	2	2	2	2	2	2	2	2	2	2	2	2	4	2	2	4	2	4	7	2	2	2	2	2	2	2	2	2	2	2	2	2	2	4	2	2	2	2	2	4	2	4	2	2	2	2
8	7	7	8	2	7	2	2	4	2	7	8	2	8	2	2	4	4	4	4	2	4	7	4	7	7	4	4	4	4	4	2	2	2	2	2	2	4	4	4	2	2	4	4	2	4	2	4	2	2
2	2	2	2	2	2	2	2	2	2	2	2	2	2	2	2	4	7	4	4	2	4	7	4	7	2	4	7	2	2	2	2	2	2	2	2	2	4	2	2	2	2	2	4	2	4	2	2	2	2
2	2	2	2	2	2	2	2	2	2	2	2	2	2	2	2	2	2	2	2	2	4	2	2	2	2	2	2	2	2	2	2	2	2	2	2	2	2	2	2	2	2	2	2	2	2	2	2	2	2
2	2	2	2	2	2	2	2	2	2	2	2	2	2	2	2	2	2	2	2	2	4	2	2	2	2	2	2	2	2	2	2	2	2	2	2	2	4	2	2	2	2	4	4	2	4	2	2	2	2
7	2	7	2	2	2	2	2	2	2	7	2	2	2	2	2	4	2	4	4	2	4	7	4	7	2	4	7	2	2	2	2	2	2	2	2	2	4	2	2	2	2	4	4	2	4	2	2	2	2
2	2	2	2	2	2	2	2	4	2	2	2	2	7	2	2	4	2	4	4	2	4	7	4	7	2	4	7	2	2	2	2	2	2	2	2	2	4	4	4	2	2	4	4	2	4	2	2	2	2
8	7	8	8	8	8	2	8	4	2	7	8	8	8	7	2	4	4	4	4	4	4	7	4	7	7	4	7	4	4	4	2	8	2	2	2	2	4	4	4	4	4	4	4	4	4	4	4	4	2
8	2	8	8	8	8	2	8	2	2	2	8	8	8	2	2	4	2	4	4	2	4	2	4	2	2	4	2	2	2	4	2	8	2	2	2	2	4	4	4	4	4	4	4	4	4	4	4	4	2
8	2	2	2	2	2	2	2	2	2	2	2	2	2	2	2	2	2	2	2	2	4	7	2	2	2	4	4	2	2	2	2	2	2	2	2	2	4	2	2	2	2	4	4	2	4	2	2	2	2
2	2	7	2	2	2	2	2	2	2	2	2	2	2	2	2	4	2	4	4	2	4	7	4	7	2	4	7	2	7	2	2	2	2	2	2	2	4	2	2	2	2	4	4	2	4	2	2	2	2
4	1	4	4	4	4	5	4	5	2	1	4	4	4	1	2	8	8	8	8	8	8	1	8	1	1	8	5	8	8	8	1	4	2	1	8	2	8	8	8	8	8	8	8	8	8	8	8	8	2
2	1	2	2	2	2	2	2	5	2	1	2	2	2	2	2	5	5	8	5	2	8	2	8	1	1	5	5	1	2	5	1	2	2	2	2	2	8	8	8	2	8	8	8	5	8	5	8	2	2
7	1	2	2	2	4	2	2	5	2	1	2	2	6	2	2	5	5	8	5	5	8	5	8	1	1	8	5	5	5	8	1	2	2	2	8	2	8	8	8	5	8	8	8	8	8	8	8	2	2
4	7	4	4	7	4	7	4	4	2	8	7	4	4	2	2	8	7	8	7	8	8	7	8	7	7	8	7	8	7	8	2	2	2	2	8	2	8	8	8	8	8	8	8	8	8	8	8	8	2
4	5	2	2	4	4	2	2	5	2	5	2	4	4	2	2	8	5	8	8	5	8	5	8	5	2	8	5	8	5	8	5	4	2	4	2	2	8	8	8	8	8	8	8	8	8	8	8	8	2
2	1	2	2	4	4	2	2	5	2	1	1	4	4	2	2	5	5	8	5	5	8	5	8	1	1	5	5	5	5	8	1	4	2	1	8	1	8	8	8	8	8	8	8	8	8	5	8	8	2
2	1	1	2	2	1	5	2	5	2	1	1	1	4	1	2	5	5	5	5	1	5	5	5	1	1	5	5	1	1	5	1	1	1	1	1	1	5	5	8	5	5	8	8	5	5	5	5	1	2
4	1	4	4	4	4	8	4	5	2	1	4	4	4	2	2	8	8	8	8	8	8	5	8	5	7	8	5	8	5	8	5	4	2	1	8	2	8	8	8	8	8	8	8	8	8	8	8	8	2
4	1	7	4	7	4	2	4	7	2	8	4	7	4	2	2	8	8	8	8	2	8	7	8	1	7	8	7	8	7	8	2	2	2	2	2	2	8	8	8	8	8	8	8	8	8	8	8	8	2
2	2	2	2	2	2	2	2	2	2	2	2	2	2	2	2	2	2	2	2	2	2	2	2	2	2	2	2	2	2	2	2	2	2	2	2	2	2	2	2	2	2	2	2	2	2	2	2	2	2
2	1	1	2	2	2	2	2	5	2	1	1	2	2	2	2	2	5	5	5	2	5	2	5	1	1	5	2	1	5	2	1	2	2	1	2	2	5	5	8	2	2	2	5	2	5	1	8	2	2
4	1	1	2	1	4	2	2	5	2	1	1	1	4	2	2	8	5	8	8	8	8	5	8	1	1	8	5	8	5	8	5	2	2	1	8	2	8	8	8	8	8	8	8	8	8	8	8	8	2
2	5	2	2	2	4	2	2	5	2	1	2	2	4	2	2	5	5	8	5	8	8	5	8	1	1	5	5	5	5	8	1	4	2	1	8	2	8	8	8	8	8	8	8	8	8	8	8	8	2
2	5	2	2	2	2	2	2	2	2	5	2	2	2	2	2	5	5	5	5	5	5	5	5	1	1	5	5	5	5	5	1	2	2	5	2	2	5	5	5	5	5	2	5	5	5	5	5	5	2
2	5	2	2	4	4	2	2	2	2	8	4	4	4	2	2	8	8	8	8	5	8	5	8	5	4	8	5	8	5	8	5	4	2	4	8	6	8	8	8	8	8	8	8	8	8	8	8	8	2
2	1	1	2	7	7	2	2	5	2	1	1	2	4	2	2	8	5	8	5	8	8	5	8	1	1	8	5	8	5	8	1	2	2	1	8	1	8	8	8	8	8	8	8	8	8	8	8	8	2
4	7	4	4	4	4	2	4	7	2	8	4	4	7	2	2	8	7	8	8	8	8	7	8	7	7	8	7	8	7	8	2	4	2	2	8	2	8	8	8	8	8	8	8	8	8	8	8	8	2
4	8	2	2	4	4	2	2	2	2	2	7	7	7	2	2	8	8	8	8	6	8	2	8	2	7	8	8	8	7	8	6	4	6	6	2	6	8	8	8	8	8	8	8	8	8	8	8	6	2
2	8	4	4	4	4	2	4	7	2	2	2	2	4	2	2	8	8	8	8	7	8	2	8	7	7	8	2	2	7	8	2	2	2	2	2	2	8	8	8	8	8	8	8	8	8	8	8	8	2
2	2	2	2	2	6	2	2	2	2	2	2	2	2	2	2	2	6	2	2	6	2	2	2	2	6	2	2	6	6	2	6	2	6	6	2	6	2	2	8	6	2	2	2	6	2	2	8	6	2
7	7	7	7	7	7	2	2	7	2	7	7	7	7	7	2	7	7	8	7	6	7	7	6	7	7	6	7	7	6	7	6	2	6	6	2	6	8	8	8	2	8	2	8	8	4	7	2	6	2
4	7	7	4	4	4	2	4	7	2	7	7	7	7	7	2	7	7	8	7	7	8	7	8	7	7	7	7	7	7	8	6	4	6	6	2	6	8	8	8	8	8	8	8	8	8	8	8	7	2
7	7	7	2	7	7	2	2	2	2	2	7	7	7	2	2	8	7	8	8	7	8	2	8	7	7	8	7	7	7	8	6	4	6	6	2	6	8	8	8	8	8	8	8	8	8	8	8	6	2
2	7	2	2	2	7	2	2	2	2	6	2	2	2	2	2	2	6	2	2	6	2	2	6	7	7	6	6	6	6	2	6	2	2	6	2	2	2	2	2	2	2	2	2	2	2	2	2	6	2
4	5	7	4	2	4	2	4	7	2	5	4	4	4	2	2	8	5	8	8	7	8	5	8	7	7	8	7	8	7	8	5	2	2	6	8	2	8	8	8	8	8	8	8	8	8	8	8	8	2
2	6	2	2	2	4	2	2	2	2	2	2	2	2	2	2	2	6	8	2	6	8	2	8	7	6	2	2	6	6	2	6	2	6	6	2	6	8	8	8	2	8	2	8	6	8	2	8	6	6
1	1	1	2	1	1	2	2	5	2	1	1	1	2	1	2	5	1	5	5	1	5	1	5	1	1	5	1	1	1	5	1	1	1	1	1	1	5	5	5	5	5	5	5	5	5	5	5	1	2
1	1	1	1	1	1	1	1	5	2	1	1	1	1	1	2	1	1	5	5	1	5	1	5	1	1	5	1	1	1	5	1	1	1	1	1	1	5	5	5	1	5	5	5	5	5	5	5	1	2
1	1	1	1	1	1	5	1	5	2	1	1	1	1	1	2	5	1	5	5	1	5	1	5	1	1	5	1	1	1	5	1	1	1	1	1	1	5	5	5	5	5	5	5	5	5	5	5	1	2
1	1	1	1	1	1	5	1	5	2	1	1	1	1	1	2	5	1	5	5	1	5	1	5	1	1	5	1	1	1	5	1	1	1	1	1	1	5	5	5	5	5	5	5	5	5	5	5	1	2
1	1	1	1	1	1	5	1	5	2	1	1	1	1	1	2	5	5	5	5	1	5	1	5	1	1	5	1	1	1	5	1	1	1	1	1	1	5	5	5	5	5	5	5	5	5	5	5	1	2
7	1	1	2	1	1	5	6	5	2	1	1	1	7	1	2	5	1	5	5	1	5	1	5	1	1	5	1	1	1	1	1	2	1	1	1	1	5	5	5	5	5	2	5	5	5	5	5	1	2
1	1	1	1	1	1	5	1	5	2	1	1	1	1	1	2	5	1	5	5	1	5	1	5	1	1	5	1	1	1	5	1	1	1	1	1	1	5	5	5	1	5	5	5	5	5	5	5	1	2
2	1	1	2	1	1	5	2	5	2	1	1	1	2	1	2	5	5	5	5	1	5	1	5	1	1	5	5	1	5	5	1	2	1	1	5	1	5	5	5	5	5	5	5	5	5	5	5	1	2
1	1	1	1	1	1	2	1	5	2	1	1	1	1	1	2	1	1	5	5	1	5	1	1	1	1	5	1	1	1	1	1	1	1	1	1	1	5	5	5	1	5	5	5	5	5	5	5	1	2
1	1	1	1	1	1	5	1	5	2	1	1	1	1	1	2	5	1	5	5	1	5	1	5	1	1	5	1	1	1	5	1	1	1	1	1	1	5	5	5	5	5	5	5	5	5	1	5	1	2
1	1	1	2	1	1	5	1	5	2	1	1	1	2	1	2	5	1	5	5	1	5	1	5	1	1	5	1	1	1	5	1	1	1	1	1	1	5	5	5	1	5	5	5	5	5	5	5	1	2
1	1	1	1	1	1	5	1	5	2	1	1	1	1	1	2	5	1	5	5	1	5	1	5	1	1	5	1	1	1	5	1	1	1	1	1	1	5	5	5	1	5	5	5	5	5	5	5	1	2
7	1	1	1	1	1	5	1	5	2	1	1	1	1	1	2	5	1	5	5	1	5	1	5	1	1	5	1	1	1	5	1	1	1	1	1	1	5	5	5	5	5	5	5	5	5	5	5	1	2
1	1	1	1	1	1	5	1	5	2	1	1	1	1	1	2	5	1	5	5	1	5	1	5	1	1	5	1	1	1	5	1	1	1	1	1	1	5	5	5	1	5	5	5	5	5	5	5	1	2
1	1	1	1	1	1	5	1	5	2	1	1	1	1	1	2	5	1	5	5	1	5	1	5	1	1	5	1	1	1	5	1	1	1	1	1	1	5	5	5	1	5	5	5	5	5	5	5	1	2
7	1	1	2	2	1	5	6	5	2	1	1	1	7	1	2	5	1	5	5	1	5	1	5	1	1	5	1	1	1	5	1	2	1	1	1	1	5	5	5	1	5	2	5	5	5	5	5	1	2
1	1	1	1	1	1	5	1	5	2	1	1	1	1	1	2	5	1	5	5	1	5	1	5	1	1	5	1	1	1	5	1	1	1	1	1	1	5	5	5	1	5	5	5	5	5	1	5	1	2
1	1	1	1	1	1	5	1	5	2	1	1	1	1	1	2	5	1	5	5	1	5	1	5	1	1	5	1	1	1	5	1	1	1	1	1	1	5	5	5	1	5	5	5	1	5	1	5	1	2
2	1	1	2	1	1	5	2	5	2	1	1	1	1	1	2	5	1	5	5	1	5	1	5	1	1	5	5	1	1	1	1	1	1	1	1	1	5	5	5	5	5	5	5	5	5	5	5	1	2
2	1	1	2	1	1	2	2	5	2	1	1	1	2	1	2	5	5	5	5	1	5	1	5	1	1	5	1	5	5	5	1	2	2	1	2	2	5	5	5	5	5	5	5	5	5	1	5	2	2
1	1	1	2	1	1	2	2	5	2	1	1	1	2	1	2	5	5	5	5	1	5	1	5	1	1	5	1	1	1	5	1	2	2	1	5	2	5	5	5	5	5	5	5	5	5	5	5	5	2
1	1	1	2	1	1	5	2	5	2	1	1	1	2	1	2	5	5	5	5	1	5	1	5	1	1	5	1	5	5	5	1	2	2	1	5	1	5	5	5	5	5	5	5	5	5	5	5	5	2
1	1	1	1	1	1	5	1	5	2	1	1	1	1	1	2	5	5	5	5	1	5	1	5	1	1	5	1	1	1	5	1	1	1	1	1	1	5	5	5	5	5	5	5	5	5	1	5	1	2
2	1	1	2	1	1	2	2	5	2	1	1	1	2	1	2	5	1	5	5	1	5	1	5	1	1	5	1	1	1	1	1	2	2	1	1	2	5	5	8	2	2	2	5	5	5	1	8	2	2
1	1	1	1	1	1	5	1	5	2	1	1	1	2	1	2	5	1	5	5	1	5	1	5	1	1	5	1	1	5	5	1	1	1	1	1	1	5	5	5	5	5	5	5	5	5	5	5	1	2
1	1	1	1	1	1	2	1	5	2	1	1	1	1	1	2	5	1	5	5	1	5	1	5	1	1	5	1	1	1	5	1	2	1	1	1	1	5	5	5	5	5	5	5	5	5	5	5	1	2
1	1	1	1	1	1	5	1	5	2	1	1	1	1	1	2	5	1	5	5	1	5	1	5	1	1	5	1	1	1	5	1	1	1	1	1	1	5	5	5	1	5	5	5	5	5	5	5	1	2
2	1	1	2	1	1	2	2	5	2	1	1	1	2	1	2	5	5	5	5	1	5	1	5	1	1	5	1	5	5	5	1	2	2	1	5	2	5	5	5	5	5	5	5	5	5	5	5	5	2
1	1	1	2	1	1	5	2	5	2	1	1	1	2	1	2	5	1	5	5	1	5	1	5	1	1	5	1	1	5	5	1	2	1	1	1	1	5	5	5	5	5	5	5	5	5	5	5	1	2
1	1	1	2	1	1	5	2	5	2	1	1	1	2	1	2	5	1	5	5	1	5	1	5	1	1	5	5	1	5	5	1	2	1	1	5	1	5	5	5	5	5	5	5	5	5	5	5	1	2
1	1	1	2	1	1	5	2	5	2	1	1	1	2	1	2	5	1	5	5	1	5	1	5	1	1	5	1	1	5	5	1	1	1	1	1	1	5	5	5	5	5	5	5	5	5	5	5	1	2
1	1	1	1	2	1	5	1	5	2	1	1	1	1	1	2	5	5	5	5	1	5	1	5	1	1	5	5	1	5	5	1	1	1	1	1	1	5	5	5	5	5	5	5	5	5	1	5	5	2
1	1	1	1	1	1	2	2	5	2	1	1	1	2	1	2	5	1	5	5	1	5	1	5	1	1	5	1	1	5	5	1	1	1	1	5	1	5	5	5	5	5	5	5	5	5	5	5	5	2
1	1	1	1	1	1	5	1	5	2	1	1	1	1	1	2	5	1	5	5	1	5	1	5	1	1	5	1	1	1	5	1	1	1	1	1	1	5	5	5	5	5	5	5	5	5	5	5	1	2
2	1	1	8	1	1	4	8	4	2	1	8	8	8	2	2	4	1	4	4	2	4	1	4	1	1	4	1	1	1	2	2	2	2	2	2	2	4	2	4	2	2	4	4	2	4	2	2	2	2
8	2	8	8	8	8	4	8	4	2	2	8	8	8	2	2	4	4	4	4	2	4	2	4	2	2	4	2	2	2	4	2	8	2	2	2	2	4	4	4	2	4	4	4	2	4	2	4	2	2
8	1	1	8	8	1	2	2	2	2	1	1	2	8	2	2	2	1	4	1	2	4	1	1	1	2	4	2	2	2	1	2	1	2	2	1	2	4	1	4	2	4	4	4	2	4	2	4	2	2
2	1	1	2	2	2	2	2	4	2	1	2	2	2	1	2	2	1	4	5	2	4	1	1	1	1	4	2	2	1	1	1	2	2	2	2	2	4	2	2	2	2	2	2	2	4	2	2	2	2
2	2	2	2	2	2	2	2	2	2	2	2	2	8	2	2	2	2	8	2	2	4	2	2	2	2	2	2	2	2	2	2	2	2	2	2	2	8	2	8	2	2	2	2	2	4	2	8	2	2
2	1	1	2	2	1	2	2	2	2	2	2	2	2	2	2	5	5	5	2	2	5	2	5	1	2	5	1	2	2	2	2	2	2	2	2	2	5	2	5	2	5	2	5	2	5	2	2	2	2
3	9	3	3	3	3	9	3	9	2	9	3	3	3	3	2	9	9	9	9	9	9	9	9	3	3	9	9	9	9	9	1	3	2	1	9	1	9	9	9	9	9	9	9	9	9	9	9	9	2
2	2	2	2	2	2	2	2	2	2	2	2	2	2	2	2	2	6	2	2	6	2	2	6	2	2	3	2	2	2	2	6	2	2	6	2	2	2	2	2	2	2	2	2	2	2	2	2	2	2
2	9	3	2	3	3	2	2	9	2	9	3	3	3	2	2	9	9	9	9	9	9	9	9	3	3	9	9	9	9	9	6	2	2	2	9	2	9	9	9	9	9	9	9	9	9	9	9	9	2
2	3	3	2	2	3	2	2	9	2	3	3	2	2	3	2	9	9	9	9	2	9	3	9	3	3	9	2	9	2	9	2	2	2	2	1	2	9	9	9	2	9	2	9	9	9	9	9	9	2
3	3	3	3	3	3	3	3	9	2	3	3	3	3	3	2	9	9	9	9	9	9	9	9	3	3	9	9	9	9	9	2	3	2	2	9	2	9	9	9	9	9	9	9	9	9	9	9	9	2
3	9	3	3	3	3	9	3	9	2	9	3	3	3	3	2	9	9	9	9	9	9	9	9	9	3	9	9	9	9	9	1	3	2	1	9	2	9	9	9	9	9	9	9	9	9	9	9	9	2
3	9	3	3	3	3	9	3	9	2	9	3	3	3	3	2	9	9	9	9	9	9	9	9	9	3	9	9	9	9	9	1	3	2	1	9	2	9	9	9	9	9	9	9	9	9	9	9	9	2
3	3	3	3	3	3	3	3	9	2	3	3	3	3	3	2	9	3	9	9	1	9	3	9	3	3	9	9	9	9	9	1	2	2	1	1	2	9	9	9	2	9	9	9	9	9	9	9	9	2
2	9	3	2	2	3	2	2	9	2	9	2	2	2	2	2	9	9	9	9	9	9	9	9	3	3	9	9	9	9	9	2	2	2	2	2	2	9	9	9	9	9	9	9	9	9	9	9	9	2
2	2	2	2	2	2	2	2	2	2	2	2	2	2	2	2	2	3	9	2	2	9	2	9	2	3	2	2	2	2	2	2	2	2	2	2	2	9	2	2	2	2	2	9	2	9	2	2	2	2
3	3	3	3	3	3	9	3	9	2	3	3	3	3	3	2	9	9	9	9	9	9	3	9	3	3	9	9	9	9	9	2	3	2	2	9	2	9	9	9	9	9	9	9	9	9	9	9	9	2
3	9	3	3	3	3	9	3	9	2	9	3	3	3	3	2	9	9	9	9	9	9	9	9	9	3	9	9	9	9	9	1	3	2	1	9	2	9	9	9	9	9	9	9	9	9	9	9	9	2
3	9	3	3	3	3	2	3	9	2	9	3	3	3	3	2	9	9	9	9	2	9	9	9	9	3	9	9	9	9	9	2	3	2	2	9	2	9	9	9	9	9	9	9	9	9	9	9	9	2
3	9	3	3	3	3	9	3	9	2	9	3	3	3	3	2	9	9	9	9	9	9	9	9	9	3	9	9	9	9	9	1	3	2	1	9	2	9	9	9	9	9	9	9	9	9	9	9	9	2
2	2	2	2	2	2	2	2	2	2	2	2	2	2	2	2	9	9	9	9	2	9	9	9	9	2	9	9	2	2	9	2	2	2	2	2	2	9	9	7	2	2	2	9	2	9	9	2	2	2
3	9	3	3	3	3	9	3	9	2	9	3	3	3	3	2	9	9	9	9	9	9	9	9	9	3	9	9	9	9	9	2	2	2	2	9	2	9	9	9	9	9	9	9	9	9	9	9	9	2
3	9	3	3	3	3	9	3	9	2	9	3	3	3	3	2	9	9	9	9	9	9	9	9	9	3	9	9	9	9	9	1	3	2	1	9	2	9	9	9	9	9	9	9	9	9	9	9	9	2
3	9	3	3	3	3	9	3	9	2	9	3	3	3	3	2	9	9	9	9	9	9	9	9	9	3	9	9	9	9	9	1	3	2	1	9	2	9	9	9	9	9	9	9	9	9	9	9	9	2
3	9	3	3	3	3	9	3	9	2	9	3	3	3	3	2	9	9	9	9	9	9	9	9	9	3	9	9	9	9	9	1	3	2	1	9	2	9	9	9	9	9	9	9	9	9	9	9	9	2
2	9	3	2	2	3	2	2	9	2	9	3	2	2	2	2	9	9	9	9	9	9	9	9	9	2	9	9	9	9	9	2	2	2	2	2	2	9	9	9	2	7	2	9	9	9	9	9	2	2
3	9	3	3	3	3	9	3	9	2	9	3	3	3	3	2	9	9	9	9	9	9	9	9	9	3	9	9	9	9	9	2	4	2	6	9	2	9	9	9	9	9	9	9	9	9	9	9	9	2
3	9	3	3	3	3	9	3	9	2	9	3	3	3	3	2	9	9	9	9	9	9	9	9	9	3	9	9	9	9	9	2	2	2	2	9	2	9	9	9	9	9	9	9	9	9	9	9	9	2
3	9	3	3	3	3	9	3	9	2	9	3	3	3	3	2	9	9	9	9	9	9	9	9	9	3	9	9	9	9	9	1	3	2	1	9	2	9	9	9	9	9	9	9	9	9	9	9	9	2
3	9	3	3	3	3	9	3	9	2	9	3	3	3	3	2	9	9	9	9	9	9	9	9	9	3	9	9	9	9	9	1	3	2	1	9	2	9	9	9	9	9	9	9	9	9	9	9	9	2
[truncated: 150 more columns]

## Sheet: Fig. 2c
1	0.125	0.53	0.735	0.65	0.49	0.185	0.735	0.21	0.215	0.16	0.605	0.64	0.67	0.275	0.17	0.115	0.07	0.095	0.115	0.1	0.095	0.18	0.085	0.12	0.245	0.07	0.12	0.08	0.095	0.1	0.08	0.545	0.11	0.085	0.125	0.125	0.075	0.105	0.1	0.1	0.125	0.11	0.065	0.085	0.095	0.105	0.125	0.085	0.17
0.125	1	0.465	0.105	0.155	0.46	0.39	0.14	0.38	0.115	0.725	0.37	0.23	0.155	0.51	0.205	0.395	0.53	0.35	0.385	0.71	0.335	0.665	0.53	0.69	0.515	0.46	0.6	0.67	0.56	0.505	0.475	0.215	0.42	0.465	0.595	0.41	0.325	0.395	0.325	0.55	0.43	0.315	0.325	0.45	0.345	0.48	0.465	0.545	0.145
0.53	0.465	1	0.465	0.49	0.71	0.255	0.52	0.295	0.165	0.49	0.73	0.59	0.49	0.59	0.21	0.18	0.265	0.16	0.18	0.41	0.145	0.47	0.275	0.455	0.52	0.21	0.375	0.355	0.35	0.285	0.32	0.44	0.325	0.315	0.345	0.35	0.14	0.17	0.155	0.31	0.245	0.15	0.125	0.26	0.14	0.27	0.28	0.295	0.175
0.735	0.105	0.465	1	0.63	0.445	0.15	0.735	0.175	0.21	0.15	0.575	0.655	0.63	0.235	0.18	0.08	0.055	0.065	0.085	0.085	0.07	0.145	0.065	0.11	0.225	0.06	0.085	0.06	0.085	0.065	0.05	0.475	0.085	0.05	0.1	0.11	0.055	0.075	0.065	0.065	0.085	0.07	0.05	0.065	0.065	0.07	0.085	0.065	0.15
0.65	0.155	0.49	0.63	1	0.47	0.18	0.585	0.18	0.35	0.2	0.555	0.715	0.605	0.295	0.285	0.135	0.105	0.105	0.115	0.145	0.105	0.225	0.125	0.15	0.29	0.12	0.155	0.125	0.13	0.145	0.095	0.555	0.145	0.1	0.16	0.17	0.075	0.125	0.1	0.115	0.12	0.125	0.08	0.11	0.095	0.145	0.12	0.11	0.305
0.49	0.46	0.71	0.445	0.47	1	0.165	0.47	0.165	0.1	0.505	0.695	0.55	0.52	0.475	0.185	0.125	0.265	0.095	0.14	0.4	0.075	0.41	0.26	0.445	0.605	0.18	0.345	0.35	0.325	0.265	0.38	0.49	0.325	0.38	0.36	0.335	0.08	0.135	0.115	0.315	0.225	0.105	0.08	0.24	0.095	0.255	0.245	0.325	0.14
0.185	0.39	0.255	0.15	0.18	0.165	1	0.2	0.725	0.295	0.295	0.155	0.165	0.14	0.355	0.235	0.625	0.47	0.605	0.635	0.39	0.595	0.435	0.46	0.3	0.215	0.535	0.43	0.37	0.475	0.465	0.12	0.195	0.17	0.12	0.35	0.17	0.58	0.565	0.57	0.4	0.53	0.575	0.57	0.44	0.59	0.41	0.435	0.32	0.225
0.735	0.14	0.52	0.735	0.585	0.47	0.2	1	0.215	0.265	0.155	0.545	0.59	0.665	0.295	0.21	0.125	0.075	0.1	0.11	0.115	0.1	0.18	0.085	0.115	0.24	0.085	0.125	0.085	0.115	0.095	0.075	0.455	0.115	0.07	0.13	0.13	0.085	0.11	0.105	0.11	0.135	0.105	0.08	0.08	0.09	0.1	0.115	0.08	0.2
0.21	0.38	0.295	0.175	0.18	0.165	0.725	0.215	1	0.18	0.295	0.19	0.19	0.155	0.365	0.14	0.725	0.59	0.735	0.755	0.405	0.71	0.49	0.555	0.395	0.225	0.65	0.55	0.435	0.56	0.54	0.065	0.14	0.095	0.07	0.315	0.11	0.685	0.63	0.61	0.39	0.525	0.62	0.675	0.51	0.695	0.425	0.49	0.335	0.115
0.215	0.115	0.165	0.21	0.35	0.1	0.295	0.265	0.18	1	0.09	0.15	0.28	0.215	0.25	0.78	0.11	0.05	0.08	0.105	0.185	0.085	0.15	0.06	0.12	0.17	0.07	0.125	0.1	0.17	0.08	0.225	0.325	0.44	0.25	0.235	0.475	0.05	0.09	0.14	0.2	0.175	0.18	0.065	0.165	0.07	0.15	0.155	0.215	0.835
0.16	0.725	0.49	0.15	0.2	0.505	0.295	0.155	0.295	0.09	1	0.42	0.265	0.2	0.54	0.17	0.33	0.51	0.31	0.335	0.635	0.29	0.69	0.495	0.73	0.59	0.43	0.57	0.625	0.505	0.49	0.455	0.205	0.41	0.44	0.57	0.38	0.29	0.35	0.3	0.5	0.405	0.275	0.275	0.42	0.31	0.475	0.435	0.525	0.15
0.605	0.37	0.73	0.575	0.555	0.695	0.155	0.545	0.19	0.15	0.42	1	0.68	0.595	0.46	0.225	0.14	0.225	0.11	0.135	0.34	0.105	0.38	0.24	0.38	0.48	0.18	0.295	0.31	0.265	0.23	0.255	0.49	0.285	0.265	0.295	0.31	0.08	0.115	0.085	0.225	0.175	0.085	0.08	0.215	0.095	0.215	0.215	0.25	0.2
0.64	0.23	0.59	0.655	0.715	0.55	0.165	0.59	0.19	0.28	0.265	0.68	1	0.62	0.36	0.28	0.125	0.155	0.105	0.115	0.19	0.105	0.26	0.155	0.215	0.36	0.13	0.23	0.18	0.175	0.18	0.14	0.565	0.18	0.165	0.2	0.22	0.07	0.115	0.1	0.165	0.165	0.1	0.075	0.165	0.09	0.185	0.17	0.17	0.285
0.67	0.155	0.49	0.63	0.605	0.52	0.14	0.665	0.155	0.215	0.2	0.595	0.62	1	0.275	0.205	0.1	0.095	0.09	0.1	0.125	0.085	0.195	0.1	0.155	0.25	0.11	0.13	0.125	0.12	0.12	0.065	0.48	0.09	0.07	0.105	0.115	0.07	0.08	0.065	0.1	0.085	0.075	0.065	0.09	0.085	0.115	0.09	0.085	0.21
0.275	0.51	0.59	0.235	0.295	0.475	0.355	0.295	0.365	0.25	0.54	0.46	0.36	0.275	1	0.29	0.265	0.33	0.25	0.275	0.46	0.245	0.585	0.36	0.55	0.475	0.305	0.44	0.42	0.425	0.365	0.34	0.295	0.37	0.33	0.425	0.38	0.22	0.235	0.205	0.37	0.315	0.225	0.195	0.32	0.235	0.345	0.325	0.39	0.22
0.17	0.205	0.21	0.18	0.285	0.185	0.235	0.21	0.14	0.78	0.17	0.225	0.28	0.205	0.29	1	0.11	0.1	0.07	0.095	0.27	0.08	0.2	0.115	0.23	0.26	0.1	0.2	0.185	0.24	0.14	0.28	0.335	0.465	0.31	0.275	0.53	0.045	0.085	0.12	0.255	0.17	0.175	0.09	0.22	0.08	0.225	0.19	0.31	0.77
0.115	0.395	0.18	0.08	0.135	0.125	0.625	0.125	0.725	0.11	0.33	0.14	0.125	0.1	0.265	0.11	1	0.7	0.865	0.885	0.465	0.82	0.515	0.71	0.35	0.2	0.77	0.585	0.545	0.52	0.705	0.1	0.1	0.08	0.08	0.42	0.1	0.825	0.82	0.715	0.515	0.64	0.745	0.815	0.625	0.825	0.59	0.605	0.435	0.095
0.07	0.53	0.265	0.055	0.105	0.265	0.47	0.075	0.59	0.05	0.51	0.225	0.155	0.095	0.33	0.1	0.7	1	0.705	0.715	0.59	0.655	0.615	0.815	0.545	0.375	0.765	0.66	0.7	0.66	0.755	0.24	0.105	0.21	0.21	0.5	0.205	0.675	0.675	0.59	0.57	0.615	0.57	0.635	0.695	0.665	0.635	0.64	0.52	0.095
0.095	0.35	0.16	0.065	0.105	0.095	0.605	0.1	0.735	0.08	0.31	0.11	0.105	0.09	0.25	0.07	0.865	0.705	1	0.87	0.445	0.91	0.485	0.755	0.325	0.18	0.83	0.56	0.55	0.51	0.735	0.075	0.06	0.065	0.045	0.42	0.065	0.925	0.825	0.78	0.52	0.675	0.77	0.88	0.645	0.91	0.595	0.66	0.405	0.065
0.115	0.385	0.18	0.085	0.115	0.14	0.635	0.11	0.755	0.105	0.335	0.135	0.115	0.1	0.275	0.095	0.885	0.715	0.87	1	0.47	0.815	0.49	0.7	0.37	0.205	0.775	0.615	0.54	0.55	0.7	0.1	0.08	0.095	0.07	0.4	0.09	0.82	0.77	0.685	0.49	0.61	0.735	0.79	0.63	0.82	0.57	0.575	0.42	0.09
0.1	0.71	0.41	0.085	0.145	0.4	0.39	0.115	0.405	0.185	0.635	0.34	0.19	0.125	0.46	0.27	0.465	0.59	0.445	0.47	1	0.425	0.615	0.6	0.67	0.535	0.545	0.63	0.78	0.635	0.615	0.445	0.215	0.435	0.425	0.64	0.44	0.42	0.495	0.42	0.625	0.55	0.415	0.41	0.595	0.43	0.565	0.565	0.615	0.22
0.095	0.335	0.145	0.07	0.105	0.075	0.595	0.1	0.71	0.085	0.29	0.105	0.105	0.085	0.245	0.08	0.82	0.655	0.91	0.815	0.425	1	0.47	0.745	0.305	0.165	0.795	0.53	0.52	0.48	0.74	0.07	0.07	0.055	0.045	0.425	0.06	0.925	0.81	0.8	0.51	0.685	0.78	0.915	0.645	0.935	0.605	0.685	0.385	0.06
0.18	0.665	0.47	0.145	0.225	0.41	0.435	0.18	0.49	0.15	0.69	0.38	0.26	0.195	0.585	0.2	0.515	0.615	0.485	0.49	0.615	0.47	1	0.63	0.695	0.485	0.575	0.68	0.665	0.61	0.62	0.33	0.23	0.355	0.32	0.565	0.33	0.46	0.5	0.43	0.555	0.515	0.425	0.455	0.535	0.47	0.575	0.555	0.535	0.18
0.085	0.53	0.275	0.065	0.125	0.26	0.46	0.085	0.555	0.06	0.495	0.24	0.155	0.1	0.36	0.115	0.71	0.815	0.755	0.7	0.6	0.745	0.63	1	0.515	0.35	0.825	0.655	0.73	0.63	0.84	0.24	0.13	0.22	0.215	0.58	0.23	0.74	0.735	0.68	0.665	0.73	0.635	0.7	0.74	0.76	0.705	0.755	0.55	0.07
0.12	0.69	0.455	0.11	0.15	0.445	0.3	0.115	0.395	0.12	0.73	0.38	0.215	0.155	0.55	0.23	0.35	0.545	0.325	0.37	0.67	0.305	0.695	0.515	1	0.605	0.45	0.64	0.67	0.605	0.515	0.44	0.175	0.465	0.46	0.54	0.43	0.3	0.355	0.29	0.495	0.395	0.265	0.285	0.48	0.325	0.455	0.42	0.55	0.205
0.245	0.515	0.52	0.225	0.29	0.605	0.215	0.24	0.225	0.17	0.59	0.48	0.36	0.25	0.475	0.26	0.2	0.375	0.18	0.205	0.535	0.165	0.485	0.35	0.605	1	0.28	0.46	0.485	0.485	0.35	0.48	0.325	0.48	0.485	0.49	0.465	0.145	0.205	0.205	0.425	0.315	0.175	0.15	0.375	0.185	0.365	0.35	0.495	0.24
0.07	0.46	0.21	0.06	0.12	0.18	0.535	0.085	0.65	0.07	0.43	0.18	0.13	0.11	0.305	0.1	0.77	0.765	0.83	0.775	0.545	0.795	0.575	0.825	0.45	0.28	1	0.61	0.68	0.625	0.77	0.155	0.08	0.155	0.13	0.495	0.16	0.79	0.77	0.705	0.575	0.68	0.7	0.765	0.675	0.805	0.655	0.645	0.48	0.08
0.12	0.6	0.375	0.085	0.155	0.345	0.43	0.125	0.55	0.125	0.57	0.295	0.23	0.13	0.44	0.2	0.585	0.66	0.56	0.615	0.63	0.53	0.68	0.655	0.64	0.46	0.61	1	0.675	0.66	0.65	0.31	0.155	0.315	0.295	0.47	0.285	0.52	0.52	0.455	0.55	0.52	0.49	0.505	0.575	0.52	0.545	0.555	0.575	0.175
0.08	0.67	0.355	0.06	0.125	0.35	0.37	0.085	0.435	0.1	0.625	0.31	0.18	0.125	0.42	0.185	0.545	0.7	0.55	0.54	0.78	0.52	0.665	0.73	0.67	0.485	0.68	0.675	1	0.64	0.695	0.38	0.16	0.375	0.365	0.62	0.36	0.515	0.555	0.495	0.655	0.585	0.48	0.495	0.655	0.535	0.64	0.63	0.605	0.135
0.095	0.56	0.35	0.085	0.13	0.325	0.475	0.115	0.56	0.17	0.505	0.265	0.175	0.12	0.425	0.24	0.52	0.66	0.51	0.55	0.635	0.48	0.61	0.63	0.605	0.485	0.625	0.66	0.64	1	0.58	0.32	0.17	0.365	0.315	0.5	0.35	0.475	0.48	0.47	0.535	0.52	0.47	0.465	0.61	0.49	0.53	0.545	0.58	0.225
0.1	0.505	0.285	0.065	0.145	0.265	0.465	0.095	0.54	0.08	0.49	0.23	0.18	0.12	0.365	0.14	0.705	0.755	0.735	0.7	0.615	0.74	0.62	0.84	0.515	0.35	0.77	0.65	0.695	0.58	1	0.24	0.14	0.205	0.22	0.59	0.22	0.73	0.77	0.685	0.665	0.71	0.645	0.71	0.735	0.755	0.76	0.75	0.525	0.1
0.08	0.475	0.32	0.05	0.095	0.38	0.12	0.075	0.065	0.225	0.455	0.255	0.14	0.065	0.34	0.28	0.1	0.24	0.075	0.1	0.445	0.07	0.33	0.24	0.44	0.48	0.155	0.31	0.38	0.32	0.24	1	0.21	0.7	0.85	0.51	0.63	0.06	0.125	0.135	0.455	0.275	0.13	0.065	0.26	0.09	0.29	0.29	0.47	0.245
0.545	0.215	0.44	0.475	0.555	0.49	0.195	0.455	0.14	0.325	0.205	0.49	0.565	0.48	0.295	0.335	0.1	0.105	0.06	0.08	0.215	0.07	0.23	0.13	0.175	0.325	0.08	0.155	0.16	0.17	0.14	0.21	1	0.235	0.21	0.245	0.255	0.05	0.095	0.105	0.24	0.195	0.125	0.07	0.18	0.065	0.165	0.19	0.22	0.295
0.11	0.42	0.325	0.085	0.145	0.325	0.17	0.115	0.095	0.44	0.41	0.285	0.18	0.09	0.37	0.465	0.08	0.21	0.065	0.095	0.435	0.055	0.355	0.22	0.465	0.48	0.155	0.315	0.375	0.365	0.205	0.7	0.235	1	0.71	0.51	0.75	0.04	0.105	0.14	0.425	0.27	0.155	0.045	0.29	0.065	0.295	0.285	0.445	0.445
0.085	0.465	0.315	0.05	0.1	0.38	0.12	0.07	0.07	0.25	0.44	0.265	0.165	0.07	0.33	0.31	0.08	0.21	0.045	0.07	0.425	0.045	0.32	0.215	0.46	0.485	0.13	0.295	0.365	0.315	0.22	0.85	0.21	0.71	1	0.45	0.65	0.03	0.105	0.11	0.41	0.24	0.105	0.04	0.25	0.07	0.26	0.265	0.46	0.28
0.125	0.595	0.345	0.1	0.16	0.36	0.35	0.13	0.315	0.235	0.57	0.295	0.2	0.105	0.425	0.275	0.42	0.5	0.42	0.4	0.64	0.425	0.565	0.58	0.54	0.49	0.495	0.47	0.62	0.5	0.59	0.51	0.245	0.51	0.45	1	0.49	0.415	0.47	0.47	0.7	0.625	0.47	0.415	0.555	0.43	0.645	0.635	0.645	0.235
0.125	0.41	0.35	0.11	0.17	0.335	0.17	0.13	0.11	0.475	0.38	0.31	0.22	0.115	0.38	0.53	0.1	0.205	0.065	0.09	0.44	0.06	0.33	0.23	0.43	0.465	0.16	0.285	0.36	0.35	0.22	0.63	0.255	0.75	0.65	0.49	1	0.04	0.115	0.125	0.42	0.265	0.145	0.06	0.315	0.07	0.32	0.275	0.495	0.525
0.075	0.325	0.14	0.055	0.075	0.08	0.58	0.085	0.685	0.05	0.29	0.08	0.07	0.07	0.22	0.045	0.825	0.675	0.925	0.82	0.42	0.925	0.46	0.74	0.3	0.145	0.79	0.52	0.515	0.475	0.73	0.06	0.05	0.04	0.03	0.415	0.04	1	0.83	0.8	0.505	0.685	0.775	0.915	0.63	0.93	0.59	0.68	0.375	0.035
0.105	0.395	0.17	0.075	0.125	0.135	0.565	0.11	0.63	0.09	0.35	0.115	0.115	0.08	0.235	0.085	0.82	0.675	0.825	0.77	0.495	0.81	0.5	0.735	0.355	0.205	0.77	0.52	0.555	0.48	0.77	0.125	0.095	0.105	0.105	0.47	0.115	0.83	1	0.79	0.57	0.725	0.78	0.815	0.67	0.825	0.66	0.705	0.42	0.085
0.1	0.325	0.155	0.065	0.1	0.115	0.57	0.105	0.61	0.14	0.3	0.085	0.1	0.065	0.205	0.12	0.715	0.59	0.78	0.685	0.42	0.8	0.43	0.68	0.29	0.205	0.705	0.455	0.495	0.47	0.685	0.135	0.105	0.14	0.11	0.47	0.125	0.8	0.79	1	0.615	0.78	0.81	0.81	0.69	0.815	0.625	0.815	0.445	0.105
0.1	0.55	0.31	0.065	0.115	0.315	0.4	0.11	0.39	0.2	0.5	0.225	0.165	0.1	0.37	0.255	0.515	0.57	0.52	0.49	0.625	0.51	0.555	0.665	0.495	0.425	0.575	0.55	0.655	0.535	0.665	0.455	0.24	0.425	0.41	0.7	0.42	0.505	0.57	0.615	1	0.715	0.59	0.515	0.715	0.53	0.69	0.75	0.715	0.21
0.125	0.43	0.245	0.085	0.12	0.225	0.53	0.135	0.525	0.175	0.405	0.175	0.165	0.085	0.315	0.17	0.64	0.615	0.675	0.61	0.55	0.685	0.515	0.73	0.395	0.315	0.68	0.52	0.585	0.52	0.71	0.275	0.195	0.27	0.24	0.625	0.265	0.685	0.725	0.78	0.715	1	0.715	0.685	0.685	0.7	0.645	0.8	0.515	0.15
0.11	0.315	0.15	0.07	0.125	0.105	0.575	0.105	0.62	0.18	0.275	0.085	0.1	0.075	0.225	0.175	0.745	0.57	0.77	0.735	0.415	0.78	0.425	0.635	0.265	0.175	0.7	0.49	0.48	0.47	0.645	0.13	0.125	0.155	0.105	0.47	0.145	0.775	0.78	0.81	0.59	0.715	1	0.805	0.665	0.78	0.585	0.685	0.435	0.155
0.065	0.325	0.125	0.05	0.08	0.08	0.57	0.08	0.675	0.065	0.275	0.08	0.075	0.065	0.195	0.09	0.815	0.635	0.88	0.79	0.41	0.915	0.455	0.7	0.285	0.15	0.765	0.505	0.495	0.465	0.71	0.065	0.07	0.045	0.04	0.415	0.06	0.915	0.815	0.81	0.515	0.685	0.805	1	0.655	0.895	0.585	0.69	0.4	0.065
0.085	0.45	0.26	0.065	0.11	0.24	0.44	0.08	0.51	0.165	0.42	0.215	0.165	0.09	0.32	0.22	0.625	0.695	0.645	0.63	0.595	0.645	0.535	0.74	0.48	0.375	0.675	0.575	0.655	0.61	0.735	0.26	0.18	0.29	0.25	0.555	0.315	0.63	0.67	0.69	0.715	0.685	0.665	0.655	1	0.64	0.69	0.77	0.66	0.215
0.095	0.345	0.14	0.065	0.095	0.095	0.59	0.09	0.695	0.07	0.31	0.095	0.09	0.085	0.235	0.08	0.825	0.665	0.91	0.82	0.43	0.935	0.47	0.76	0.325	0.185	0.805	0.52	0.535	0.49	0.755	0.09	0.065	0.065	0.07	0.43	0.07	0.93	0.825	0.815	0.53	0.7	0.78	0.895	0.64	1	0.625	0.695	0.405	0.05
0.105	0.48	0.27	0.07	0.145	0.255	0.41	0.1	0.425	0.15	0.475	0.215	0.185	0.115	0.345	0.225	0.59	0.635	0.595	0.57	0.565	0.605	0.575	0.705	0.455	0.365	0.655	0.545	0.64	0.53	0.76	0.29	0.165	0.295	0.26	0.645	0.32	0.59	0.66	0.625	0.69	0.645	0.585	0.585	0.69	0.625	1	0.705	0.595	0.19
0.125	0.465	0.28	0.085	0.12	0.245	0.435	0.115	0.49	0.155	0.435	0.215	0.17	0.09	0.325	0.19	0.605	0.64	0.66	0.575	0.565	0.685	0.555	0.755	0.42	0.35	0.645	0.555	0.63	0.545	0.75	0.29	0.19	0.285	0.265	0.635	0.275	0.68	0.705	0.815	0.75	0.8	0.685	0.69	0.77	0.695	0.705	1	0.59	0.14
0.085	0.545	0.295	0.065	0.11	0.325	0.32	0.08	0.335	0.215	0.525	0.25	0.17	0.085	0.39	0.31	0.435	0.52	0.405	0.42	0.615	0.385	0.535	0.55	0.55	0.495	0.48	0.575	0.605	0.58	0.525	0.47	0.22	0.445	0.46	0.645	0.495	0.375	0.42	0.445	0.715	0.515	0.435	0.4	0.66	0.405	0.595	0.59	1	0.275
0.17	0.145	0.175	0.15	0.305	0.14	0.225	0.2	0.115	0.835	0.15	0.2	0.285	0.21	0.22	0.77	0.095	0.095	0.065	0.09	0.22	0.06	0.18	0.07	0.205	0.24	0.08	0.175	0.135	0.225	0.1	0.245	0.295	0.445	0.28	0.235	0.525	0.035	0.085	0.105	0.21	0.15	0.155	0.065	0.215	0.05	0.19	0.14	0.275	1
0.06	0.325	0.115	0.04	0.085	0.075	0.58	0.06	0.67	0.075	0.295	0.09	0.085	0.075	0.205	0.07	0.82	0.65	0.885	0.81	0.42	0.92	0.44	0.725	0.305	0.165	0.79	0.54	0.515	0.49	0.725	0.065	0.05	0.055	0.04	0.405	0.065	0.915	0.79	0.78	0.52	0.66	0.775	0.91	0.66	0.9	0.585	0.65	0.395	0.08
0.075	0.32	0.145	0.07	0.1	0.065	0.6	0.085	0.72	0.145	0.275	0.11	0.09	0.06	0.23	0.11	0.82	0.63	0.865	0.84	0.42	0.865	0.45	0.67	0.3	0.15	0.76	0.535	0.48	0.495	0.65	0.07	0.08	0.09	0.045	0.38	0.085	0.86	0.755	0.765	0.5	0.645	0.775	0.855	0.645	0.83	0.535	0.625	0.4	0.115
0.09	0.335	0.155	0.06	0.095	0.08	0.605	0.095	0.715	0.075	0.285	0.105	0.09	0.075	0.225	0.07	0.855	0.68	0.93	0.855	0.43	0.91	0.455	0.735	0.31	0.16	0.8	0.555	0.525	0.495	0.71	0.065	0.05	0.06	0.035	0.4	0.065	0.93	0.81	0.78	0.505	0.66	0.76	0.895	0.65	0.89	0.575	0.665	0.39	0.06
0.095	0.3	0.145	0.095	0.105	0.065	0.575	0.12	0.68	0.155	0.265	0.105	0.095	0.07	0.215	0.135	0.74	0.575	0.785	0.76	0.415	0.81	0.41	0.62	0.275	0.15	0.705	0.5	0.465	0.47	0.6	0.07	0.095	0.095	0.05	0.38	0.09	0.795	0.71	0.73	0.49	0.635	0.75	0.805	0.62	0.78	0.495	0.61	0.4	0.13
0.09	0.325	0.155	0.075	0.095	0.07	0.615	0.1	0.725	0.115	0.285	0.12	0.09	0.08	0.235	0.085	0.815	0.64	0.865	0.845	0.425	0.86	0.44	0.68	0.295	0.15	0.77	0.53	0.495	0.5	0.655	0.065	0.07	0.08	0.03	0.38	0.065	0.86	0.755	0.76	0.49	0.63	0.76	0.85	0.63	0.84	0.54	0.625	0.395	0.09
0.075	0.335	0.14	0.06	0.08	0.095	0.58	0.08	0.705	0.095	0.315	0.105	0.085	0.08	0.215	0.09	0.835	0.675	0.91	0.865	0.445	0.885	0.46	0.72	0.325	0.18	0.805	0.555	0.535	0.505	0.705	0.07	0.06	0.08	0.055	0.38	0.08	0.9	0.785	0.78	0.51	0.66	0.755	0.87	0.665	0.89	0.575	0.655	0.41	0.09
0.055	0.315	0.125	0.05	0.085	0.06	0.58	0.065	0.69	0.09	0.28	0.09	0.075	0.06	0.21	0.07	0.82	0.635	0.9	0.81	0.415	0.9	0.45	0.705	0.3	0.15	0.775	0.525	0.505	0.48	0.69	0.065	0.05	0.065	0.035	0.395	0.055	0.915	0.79	0.79	0.505	0.67	0.775	0.895	0.635	0.875	0.555	0.655	0.38	0.075
0.07	0.32	0.135	0.06	0.095	0.075	0.585	0.08	0.69	0.08	0.285	0.095	0.075	0.065	0.215	0.06	0.845	0.645	0.9	0.82	0.415	0.915	0.45	0.72	0.3	0.14	0.775	0.53	0.5	0.48	0.705	0.06	0.055	0.055	0.03	0.405	0.045	0.93	0.81	0.785	0.5	0.67	0.78	0.91	0.63	0.89	0.565	0.66	0.375	0.06
0.11	0.45	0.235	0.07	0.115	0.21	0.62	0.115	0.705	0.1	0.38	0.15	0.12	0.11	0.285	0.105	0.805	0.76	0.785	0.84	0.525	0.74	0.53	0.685	0.41	0.275	0.76	0.595	0.58	0.605	0.69	0.17	0.1	0.165	0.15	0.43	0.185	0.75	0.755	0.655	0.53	0.615	0.685	0.73	0.65	0.74	0.585	0.58	0.46	0.115
0.085	0.33	0.155	0.075	0.08	0.075	0.62	0.085	0.74	0.11	0.285	0.105	0.075	0.06	0.23	0.095	0.805	0.645	0.85	0.85	0.41	0.835	0.455	0.66	0.315	0.16	0.755	0.525	0.48	0.515	0.63	0.065	0.06	0.075	0.045	0.36	0.08	0.825	0.725	0.715	0.485	0.605	0.73	0.825	0.62	0.81	0.51	0.59	0.39	0.09
0.095	0.28	0.15	0.09	0.13	0.085	0.62	0.1	0.705	0.195	0.25	0.125	0.12	0.085	0.255	0.22	0.715	0.555	0.735	0.75	0.39	0.72	0.41	0.545	0.29	0.195	0.665	0.53	0.435	0.53	0.57	0.055	0.11	0.105	0.045	0.35	0.145	0.705	0.635	0.635	0.42	0.535	0.715	0.735	0.59	0.695	0.485	0.515	0.435	0.205
0.135	0.46	0.3	0.105	0.16	0.29	0.51	0.165	0.435	0.285	0.38	0.235	0.2	0.16	0.44	0.36	0.41	0.42	0.37	0.4	0.455	0.37	0.44	0.415	0.445	0.355	0.395	0.46	0.435	0.46	0.41	0.27	0.195	0.31	0.26	0.345	0.335	0.35	0.37	0.35	0.37	0.37	0.38	0.37	0.44	0.36	0.41	0.365	0.435	0.315
0.1	0.33	0.165	0.08	0.1	0.085	0.635	0.11	0.745	0.135	0.27	0.11	0.095	0.085	0.235	0.125	0.785	0.605	0.83	0.805	0.41	0.835	0.445	0.635	0.295	0.165	0.735	0.535	0.475	0.515	0.63	0.065	0.085	0.095	0.05	0.37	0.095	0.82	0.72	0.73	0.48	0.615	0.74	0.84	0.605	0.795	0.515	0.6	0.4	0.115
0.105	0.325	0.18	0.085	0.09	0.09	0.63	0.11	0.77	0.1	0.3	0.125	0.095	0.09	0.24	0.09	0.785	0.64	0.84	0.845	0.415	0.835	0.46	0.655	0.32	0.16	0.74	0.535	0.475	0.53	0.625	0.04	0.06	0.06	0.02	0.345	0.055	0.83	0.7	0.685	0.45	0.59	0.705	0.795	0.58	0.815	0.5	0.555	0.37	0.08
0.105	0.34	0.175	0.085	0.13	0.105	0.605	0.115	0.735	0.11	0.315	0.14	0.135	0.11	0.26	0.09	0.86	0.69	0.92	0.87	0.445	0.92	0.495	0.74	0.33	0.19	0.83	0.57	0.555	0.52	0.735	0.075	0.09	0.07	0.05	0.415	0.08	0.895	0.8	0.78	0.515	0.67	0.77	0.87	0.67	0.895	0.6	0.665	0.415	0.09
0.075	0.305	0.13	0.07	0.085	0.05	0.595	0.075	0.705	0.13	0.275	0.1	0.08	0.065	0.22	0.1	0.75	0.595	0.805	0.78	0.41	0.835	0.43	0.645	0.29	0.155	0.725	0.51	0.465	0.48	0.62	0.065	0.075	0.08	0.045	0.36	0.08	0.83	0.715	0.74	0.485	0.615	0.75	0.825	0.62	0.815	0.5	0.61	0.4	0.11
0.075	0.335	0.145	0.065	0.09	0.075	0.58	0.085	0.705	0.075	0.305	0.11	0.095	0.085	0.24	0.07	0.835	0.67	0.92	0.84	0.435	0.925	0.465	0.75	0.325	0.175	0.82	0.55	0.545	0.505	0.72	0.07	0.05	0.065	0.045	0.4	0.065	0.92	0.795	0.77	0.505	0.665	0.75	0.88	0.635	0.91	0.575	0.655	0.385	0.06
0.125	0.305	0.195	0.1	0.13	0.105	0.625	0.135	0.78	0.19	0.27	0.15	0.145	0.115	0.32	0.165	0.715	0.565	0.75	0.755	0.41	0.745	0.44	0.58	0.36	0.215	0.695	0.54	0.435	0.57	0.57	0.05	0.12	0.1	0.045	0.305	0.12	0.72	0.645	0.615	0.4	0.53	0.665	0.71	0.54	0.72	0.43	0.5	0.36	0.18
0.145	0.44	0.265	0.11	0.14	0.275	0.45	0.175	0.39	0.26	0.415	0.19	0.175	0.09	0.33	0.23	0.485	0.45	0.495	0.475	0.485	0.49	0.485	0.525	0.345	0.335	0.5	0.43	0.47	0.42	0.555	0.37	0.225	0.36	0.32	0.625	0.355	0.485	0.555	0.54	0.605	0.61	0.555	0.485	0.52	0.485	0.585	0.57	0.515	0.215
0.135	0.365	0.26	0.09	0.145	0.24	0.25	0.13	0.2	0.355	0.355	0.23	0.185	0.075	0.29	0.345	0.3	0.325	0.305	0.27	0.445	0.33	0.39	0.42	0.305	0.295	0.325	0.315	0.445	0.325	0.44	0.44	0.275	0.5	0.41	0.62	0.48	0.31	0.375	0.425	0.6	0.52	0.4	0.32	0.445	0.325	0.505	0.545	0.49	0.315
0.2	0.14	0.16	0.16	0.305	0.1	0.335	0.21	0.215	0.82	0.11	0.13	0.24	0.18	0.235	0.66	0.19	0.105	0.165	0.17	0.2	0.17	0.175	0.135	0.105	0.14	0.125	0.165	0.135	0.18	0.175	0.255	0.31	0.4	0.26	0.295	0.43	0.155	0.185	0.23	0.26	0.25	0.275	0.16	0.215	0.165	0.23	0.24	0.255	0.71
0.16	0.455	0.285	0.105	0.15	0.28	0.44	0.165	0.405	0.28	0.43	0.225	0.195	0.095	0.39	0.27	0.51	0.485	0.5	0.485	0.535	0.52	0.545	0.585	0.39	0.38	0.515	0.47	0.545	0.455	0.605	0.35	0.225	0.37	0.31	0.695	0.37	0.505	0.57	0.585	0.68	0.7	0.57	0.51	0.575	0.52	0.655	0.65	0.59	0.235
0.165	0.355	0.32	0.115	0.16	0.275	0.235	0.165	0.16	0.44	0.365	0.265	0.215	0.1	0.345	0.4	0.21	0.27	0.21	0.19	0.44	0.21	0.365	0.33	0.305	0.325	0.25	0.3	0.395	0.27	0.33	0.47	0.29	0.535	0.43	0.56	0.515	0.2	0.26	0.31	0.52	0.4	0.32	0.195	0.38	0.21	0.405	0.43	0.48	0.385
0.215	0.095	0.135	0.19	0.295	0.085	0.265	0.26	0.15	0.81	0.07	0.105	0.25	0.2	0.225	0.665	0.085	0.025	0.07	0.075	0.125	0.08	0.13	0.045	0.085	0.115	0.045	0.09	0.07	0.125	0.08	0.2	0.32	0.35	0.215	0.215	0.385	0.065	0.1	0.15	0.18	0.16	0.18	0.075	0.115	0.08	0.145	0.15	0.18	0.685
0.28	0.11	0.185	0.28	0.26	0.095	0.215	0.35	0.165	0.48	0.09	0.19	0.23	0.235	0.195	0.37	0.08	0.04	0.07	0.085	0.105	0.08	0.1	0.055	0.07	0.075	0.065	0.085	0.065	0.095	0.065	0.125	0.245	0.225	0.14	0.135	0.24	0.065	0.09	0.115	0.125	0.15	0.12	0.07	0.095	0.07	0.085	0.12	0.115	0.38
0.145	0.045	0.095	0.155	0.095	0.055	0.11	0.145	0.1	0.145	0.035	0.095	0.095	0.08	0.12	0.11	0.045	0.015	0.04	0.04	0.06	0.05	0.055	0.04	0.03	0.07	0.035	0.045	0.04	0.065	0.03	0.06	0.115	0.095	0.06	0.055	0.1	0.025	0.035	0.065	0.06	0.07	0.065	0.035	0.055	0.04	0.05	0.07	0.065	0.1
0.12	0.04	0.08	0.1	0.095	0.045	0.085	0.12	0.08	0.15	0.03	0.085	0.095	0.075	0.08	0.115	0.045	0.015	0.035	0.03	0.055	0.04	0.055	0.035	0.03	0.055	0.035	0.055	0.04	0.065	0.035	0.06	0.14	0.1	0.06	0.055	0.1	0.025	0.05	0.07	0.075	0.075	0.065	0.04	0.07	0.04	0.055	0.075	0.065	0.125
0.6	0.11	0.425	0.61	0.54	0.345	0.195	0.59	0.18	0.275	0.14	0.515	0.515	0.445	0.255	0.245	0.09	0.055	0.07	0.09	0.08	0.08	0.15	0.065	0.11	0.23	0.055	0.105	0.045	0.085	0.065	0.065	0.455	0.135	0.085	0.11	0.125	0.06	0.08	0.08	0.065	0.095	0.085	0.05	0.07	0.065	0.07	0.09	0.065	0.205
0.665	0.1	0.375	0.69	0.585	0.355	0.14	0.585	0.14	0.18	0.125	0.48	0.53	0.52	0.205	0.155	0.07	0.035	0.065	0.06	0.06	0.06	0.12	0.065	0.08	0.205	0.065	0.07	0.05	0.065	0.05	0.05	0.505	0.095	0.045	0.095	0.105	0.045	0.07	0.07	0.065	0.08	0.07	0.055	0.06	0.055	0.055	0.075	0.06	0.135
0.195	0.055	0.14	0.21	0.155	0.09	0.125	0.2	0.105	0.16	0.065	0.165	0.16	0.15	0.135	0.125	0.06	0.04	0.05	0.055	0.08	0.055	0.08	0.055	0.06	0.08	0.06	0.07	0.06	0.085	0.04	0.055	0.14	0.105	0.05	0.065	0.12	0.03	0.055	0.065	0.075	0.075	0.075	0.04	0.075	0.045	0.065	0.07	0.075	0.125
0.33	0.085	0.23	0.325	0.25	0.195	0.15	0.325	0.14	0.25	0.095	0.25	0.26	0.245	0.185	0.205	0.045	0.03	0.04	0.05	0.085	0.05	0.095	0.04	0.08	0.135	0.035	0.06	0.045	0.09	0.04	0.1	0.27	0.135	0.105	0.085	0.16	0.03	0.06	0.08	0.1	0.11	0.09	0.04	0.085	0.045	0.065	0.095	0.095	0.195
0.225	0.055	0.16	0.25	0.205	0.11	0.125	0.25	0.105	0.25	0.045	0.16	0.23	0.19	0.13	0.21	0.055	0.02	0.045	0.035	0.08	0.05	0.055	0.04	0.035	0.1	0.045	0.06	0.05	0.075	0.045	0.07	0.245	0.115	0.08	0.085	0.14	0.035	0.06	0.075	0.08	0.1	0.065	0.05	0.065	0.045	0.05	0.085	0.085	0.19
0.21	0.055	0.17	0.2	0.17	0.105	0.125	0.22	0.125	0.155	0.065	0.17	0.18	0.145	0.165	0.12	0.055	0.03	0.055	0.055	0.06	0.055	0.085	0.04	0.05	0.08	0.04	0.06	0.035	0.07	0.035	0.06	0.175	0.095	0.055	0.08	0.085	0.035	0.05	0.07	0.065	0.08	0.075	0.04	0.065	0.04	0.05	0.075	0.06	0.115
0.66	0.23	0.55	0.66	0.65	0.535	0.16	0.605	0.175	0.23	0.265	0.65	0.675	0.575	0.335	0.23	0.11	0.15	0.09	0.11	0.2	0.09	0.27	0.175	0.225	0.365	0.125	0.19	0.19	0.17	0.16	0.185	0.605	0.235	0.19	0.235	0.235	0.075	0.125	0.125	0.185	0.165	0.115	0.07	0.15	0.1	0.19	0.215	0.18	0.2
0.665	0.115	0.435	0.745	0.565	0.395	0.12	0.64	0.16	0.175	0.125	0.565	0.58	0.57	0.215	0.155	0.08	0.055	0.06	0.09	0.09	0.065	0.145	0.055	0.105	0.23	0.065	0.1	0.07	0.095	0.045	0.045	0.47	0.115	0.04	0.085	0.125	0.045	0.06	0.065	0.055	0.065	0.08	0.05	0.07	0.05	0.055	0.07	0.065	0.16
0.35	0.07	0.27	0.385	0.31	0.21	0.13	0.355	0.125	0.195	0.085	0.33	0.335	0.28	0.19	0.165	0.055	0.04	0.05	0.055	0.08	0.06	0.09	0.055	0.065	0.135	0.045	0.07	0.035	0.085	0.05	0.06	0.275	0.11	0.055	0.09	0.12	0.035	0.055	0.08	0.075	0.09	0.08	0.045	0.08	0.045	0.06	0.085	0.09	0.16
0.31	0.075	0.26	0.345	0.29	0.24	0.09	0.365	0.105	0.12	0.09	0.265	0.295	0.325	0.135	0.1	0.045	0.025	0.03	0.035	0.06	0.045	0.09	0.04	0.06	0.165	0.035	0.06	0.03	0.06	0.035	0.03	0.3	0.065	0.035	0.055	0.07	0.025	0.05	0.045	0.055	0.06	0.055	0.04	0.045	0.035	0.04	0.05	0.05	0.1
0.195	0.065	0.16	0.215	0.215	0.13	0.08	0.255	0.075	0.155	0.07	0.165	0.21	0.21	0.095	0.125	0.05	0.03	0.035	0.04	0.065	0.04	0.07	0.04	0.045	0.105	0.045	0.07	0.045	0.065	0.04	0.035	0.21	0.08	0.04	0.045	0.09	0.025	0.045	0.045	0.06	0.055	0.05	0.035	0.055	0.03	0.045	0.05	0.05	0.13
0.075	0.03	0.055	0.09	0.085	0.055	0.05	0.1	0.04	0.075	0.02	0.05	0.075	0.105	0.05	0.085	0.045	0.02	0.025	0.035	0.035	0.025	0.035	0.025	0.02	0.035	0.03	0.06	0.03	0.035	0.03	0.025	0.105	0.045	0.025	0.03	0.055	0.02	0.025	0.025	0.035	0.035	0.04	0.035	0.03	0.025	0.03	0.03	0.035	0.065
0.12	0.035	0.105	0.135	0.13	0.1	0.07	0.14	0.05	0.09	0.025	0.09	0.125	0.15	0.065	0.085	0.04	0.015	0.015	0.025	0.03	0.03	0.05	0.025	0.025	0.06	0.02	0.045	0.02	0.035	0.025	0.025	0.155	0.045	0.025	0.03	0.065	0.015	0.025	0.035	0.035	0.04	0.045	0.03	0.03	0.025	0.04	0.03	0.04	0.075
0.625	0.095	0.345	0.66	0.525	0.395	0.15	0.585	0.145	0.2	0.11	0.445	0.5	0.595	0.175	0.16	0.065	0.03	0.045	0.06	0.06	0.06	0.12	0.045	0.07	0.2	0.045	0.06	0.045	0.07	0.035	0.05	0.515	0.09	0.05	0.08	0.085	0.03	0.06	0.08	0.075	0.09	0.095	0.045	0.07	0.04	0.055	0.08	0.06	0.165
0.265	0.055	0.22	0.305	0.25	0.215	0.07	0.325	0.085	0.125	0.06	0.24	0.25	0.29	0.115	0.11	0.045	0.03	0.035	0.035	0.06	0.035	0.07	0.03	0.065	0.145	0.035	0.07	0.045	0.085	0.04	0.035	0.25	0.075	0.035	0.05	0.095	0.025	0.035	0.04	0.06	0.05	0.055	0.04	0.055	0.03	0.055	0.045	0.055	0.11
0.18	0.05	0.145	0.205	0.175	0.12	0.07	0.225	0.07	0.125	0.055	0.16	0.165	0.21	0.095	0.105	0.03	0.02	0.025	0.02	0.05	0.03	0.06	0.03	0.04	0.075	0.03	0.065	0.025	0.055	0.03	0.03	0.185	0.055	0.025	0.04	0.07	0.02	0.03	0.035	0.05	0.05	0.05	0.03	0.035	0.02	0.04	0.04	0.045	0.1
0.61	0.105	0.365	0.605	0.53	0.4	0.145	0.56	0.135	0.265	0.115	0.45	0.535	0.565	0.205	0.235	0.08	0.035	0.055	0.07	0.075	0.065	0.13	0.055	0.085	0.225	0.06	0.09	0.065	0.09	0.06	0.065	0.62	0.105	0.07	0.095	0.13	0.035	0.07	0.09	0.11	0.105	0.11	0.055	0.11	0.055	0.07	0.095	0.115	0.24
0.135	0.045	0.12	0.145	0.14	0.115	0.06	0.16	0.06	0.085	0.04	0.115	0.14	0.17	0.065	0.07	0.035	0.025	0.03	0.03	0.045	0.03	0.055	0.035	0.035	0.065	0.035	0.055	0.03	0.04	0.04	0.025	0.16	0.045	0.03	0.04	0.06	0.025	0.035	0.03	0.045	0.045	0.045	0.04	0.04	0.025	0.035	0.035	0.045	0.075
0.585	0.08	0.34	0.65	0.53	0.38	0.13	0.595	0.13	0.215	0.09	0.435	0.515	0.61	0.175	0.185	0.065	0.02	0.04	0.06	0.06	0.05	0.11	0.035	0.06	0.225	0.035	0.06	0.025	0.075	0.04	0.05	0.47	0.085	0.045	0.09	0.105	0.025	0.06	0.075	0.065	0.085	0.085	0.045	0.055	0.04	0.05	0.075	0.055	0.175
0.165	0.2	0.16	0.155	0.24	0.11	0.495	0.2	0.485	0.54	0.165	0.12	0.18	0.105	0.275	0.485	0.425	0.29	0.415	0.42	0.325	0.41	0.265	0.29	0.23	0.215	0.375	0.31	0.265	0.38	0.31	0.135	0.24	0.23	0.135	0.235	0.265	0.38	0.385	0.395	0.26	0.345	0.445	0.395	0.345	0.405	0.275	0.315	0.285	0.455
0.135	0.225	0.145	0.13	0.2	0.075	0.58	0.15	0.605	0.425	0.185	0.11	0.155	0.075	0.28	0.4	0.555	0.39	0.525	0.57	0.355	0.525	0.31	0.365	0.25	0.215	0.445	0.4	0.295	0.43	0.375	0.07	0.195	0.165	0.06	0.23	0.225	0.52	0.465	0.465	0.28	0.37	0.55	0.53	0.43	0.505	0.295	0.35	0.34	0.35
0.12	0.275	0.185	0.115	0.15	0.08	0.64	0.145	0.69	0.345	0.24	0.12	0.12	0.085	0.305	0.29	0.63	0.48	0.625	0.66	0.39	0.655	0.4	0.475	0.305	0.2	0.56	0.5	0.4	0.53	0.475	0.065	0.16	0.17	0.07	0.28	0.205	0.615	0.565	0.575	0.37	0.475	0.635	0.635	0.54	0.615	0.395	0.46	0.39	0.27
0.155	0.21	0.155	0.155	0.245	0.095	0.555	0.17	0.53	0.535	0.165	0.13	0.185	0.12	0.27	0.485	0.47	0.33	0.45	0.48	0.345	0.465	0.285	0.335	0.23	0.225	0.425	0.355	0.29	0.405	0.32	0.115	0.23	0.255	0.125	0.245	0.305	0.42	0.425	0.41	0.275	0.365	0.505	0.445	0.385	0.445	0.315	0.32	0.335	0.45
0.085	0.315	0.145	0.075	0.105	0.075	0.6	0.08	0.685	0.145	0.29	0.105	0.105	0.07	0.24	0.19	0.765	0.605	0.765	0.785	0.415	0.795	0.425	0.62	0.33	0.2	0.7	0.54	0.495	0.53	0.62	0.075	0.095	0.085	0.06	0.375	0.125	0.765	0.685	0.665	0.455	0.57	0.715	0.775	0.625	0.78	0.53	0.555	0.46	0.165
0.11	0.31	0.185	0.1	0.155	0.155	0.5	0.125	0.49	0.36	0.255	0.135	0.155	0.12	0.31	0.435	0.46	0.375	0.445	0.47	0.36	0.435	0.355	0.355	0.32	0.265	0.435	0.44	0.35	0.45	0.36	0.145	0.185	0.205	0.135	0.265	0.26	0.42	0.43	0.395	0.3	0.335	0.49	0.47	0.445	0.445	0.35	0.345	0.42	0.395
0.205	0.135	0.155	0.205	0.21	0.075	0.43	0.24	0.375	0.57	0.115	0.14	0.2	0.115	0.245	0.46	0.305	0.18	0.29	0.31	0.205	0.295	0.195	0.185	0.15	0.165	0.265	0.21	0.145	0.28	0.2	0.155	0.23	0.29	0.165	0.215	0.325	0.27	0.275	0.295	0.19	0.27	0.365	0.28	0.245	0.29	0.215	0.23	0.21	0.475
0.195	0.185	0.16	0.175	0.27	0.1	0.495	0.205	0.425	0.645	0.175	0.145	0.225	0.145	0.325	0.555	0.38	0.24	0.35	0.38	0.28	0.36	0.29	0.23	0.22	0.23	0.305	0.3	0.215	0.325	0.265	0.16	0.27	0.3	0.165	0.275	0.355	0.325	0.32	0.355	0.26	0.295	0.42	0.345	0.31	0.34	0.295	0.275	0.325	0.58
0.11	0.28	0.18	0.09	0.125	0.07	0.615	0.12	0.69	0.235	0.255	0.12	0.125	0.08	0.3	0.23	0.67	0.5	0.66	0.67	0.375	0.69	0.425	0.515	0.33	0.2	0.605	0.48	0.385	0.53	0.515	0.065	0.12	0.1	0.07	0.29	0.155	0.665	0.59	0.59	0.36	0.49	0.635	0.675	0.53	0.665	0.415	0.46	0.41	0.215
0.13	0.27	0.165	0.12	0.145	0.065	0.63	0.135	0.715	0.25	0.24	0.125	0.115	0.08	0.275	0.23	0.65	0.5	0.675	0.695	0.36	0.685	0.39	0.5	0.295	0.175	0.585	0.475	0.375	0.5	0.495	0.045	0.135	0.1	0.035	0.27	0.125	0.68	0.565	0.585	0.34	0.485	0.625	0.685	0.515	0.665	0.395	0.46	0.365	0.205
0.095	0.385	0.17	0.075	0.12	0.12	0.59	0.095	0.685	0.135	0.35	0.13	0.13	0.11	0.28	0.135	0.795	0.685	0.84	0.81	0.48	0.83	0.495	0.74	0.375	0.235	0.82	0.58	0.61	0.555	0.725	0.13	0.095	0.145	0.11	0.46	0.145	0.805	0.755	0.745	0.575	0.65	0.76	0.79	0.69	0.83	0.63	0.655	0.475	0.13
0.09	0.285	0.115	0.065	0.115	0.07	0.565	0.09	0.645	0.14	0.26	0.08	0.1	0.065	0.215	0.135	0.765	0.585	0.8	0.75	0.39	0.875	0.4	0.66	0.255	0.15	0.695	0.485	0.47	0.45	0.675	0.075	0.095	0.09	0.055	0.435	0.08	0.83	0.75	0.785	0.515	0.68	0.81	0.855	0.65	0.84	0.565	0.68	0.405	0.1
0.13	0.245	0.145	0.135	0.21	0.12	0.52	0.16	0.5	0.38	0.21	0.13	0.185	0.16	0.255	0.44	0.55	0.42	0.52	0.55	0.385	0.52	0.305	0.41	0.25	0.245	0.495	0.4	0.36	0.425	0.42	0.09	0.215	0.155	0.07	0.31	0.215	0.495	0.485	0.475	0.34	0.415	0.545	0.545	0.465	0.52	0.365	0.39	0.41	0.395
0.1	0.265	0.15	0.095	0.145	0.095	0.555	0.125	0.575	0.33	0.22	0.095	0.135	0.09	0.285	0.36	0.57	0.415	0.55	0.585	0.37	0.56	0.335	0.42	0.29	0.23	0.495	0.44	0.335	0.48	0.4	0.07	0.15	0.16	0.07	0.255	0.22	0.535	0.495	0.47	0.29	0.38	0.525	0.555	0.46	0.54	0.365	0.36	0.385	0.315
0.45	0.08	0.31	0.47	0.42	0.375	0.105	0.44	0.115	0.12	0.085	0.375	0.425	0.54	0.15	0.11	0.055	0.035	0.035	0.05	0.045	0.05	0.1	0.04	0.07	0.195	0.035	0.05	0.035	0.07	0.04	0.035	0.42	0.07	0.045	0.065	0.065	0.025	0.055	0.065	0.075	0.065	0.085	0.04	0.07	0.04	0.05	0.065	0.055	0.105
0.375	0.08	0.22	0.355	0.415	0.305	0.185	0.41	0.12	0.595	0.055	0.29	0.385	0.47	0.16	0.515	0.09	0.045	0.065	0.075	0.16	0.065	0.09	0.045	0.075	0.215	0.065	0.085	0.095	0.115	0.085	0.12	0.43	0.21	0.13	0.15	0.275	0.04	0.08	0.095	0.165	0.14	0.125	0.06	0.13	0.055	0.13	0.115	0.18	0.545
0.33	0.09	0.245	0.33	0.315	0.32	0.13	0.37	0.1	0.22	0.05	0.3	0.33	0.435	0.125	0.215	0.065	0.035	0.045	0.05	0.115	0.05	0.08	0.04	0.075	0.2	0.055	0.075	0.085	0.095	0.065	0.085	0.34	0.13	0.085	0.11	0.165	0.03	0.065	0.08	0.115	0.1	0.1	0.055	0.095	0.045	0.09	0.09	0.11	0.215
0.43	0.17	0.345	0.43	0.455	0.405	0.18	0.485	0.205	0.275	0.15	0.385	0.47	0.61	0.245	0.26	0.16	0.155	0.155	0.155	0.18	0.155	0.195	0.145	0.185	0.25	0.165	0.195	0.15	0.195	0.175	0.055	0.39	0.095	0.055	0.115	0.13	0.14	0.135	0.13	0.13	0.125	0.14	0.155	0.15	0.14	0.16	0.135	0.12	0.295
0.43	0.085	0.295	0.395	0.475	0.375	0.16	0.42	0.095	0.41	0.08	0.345	0.44	0.5	0.145	0.34	0.07	0.03	0.045	0.05	0.105	0.045	0.095	0.04	0.06	0.23	0.045	0.05	0.045	0.075	0.055	0.09	0.52	0.14	0.075	0.15	0.14	0.035	0.07	0.1	0.125	0.13	0.1	0.05	0.105	0.045	0.085	0.11	0.105	0.365
0.35	0.07	0.255	0.345	0.37	0.325	0.105	0.36	0.1	0.25	0.045	0.31	0.36	0.49	0.125	0.225	0.06	0.03	0.045	0.05	0.1	0.045	0.07	0.035	0.07	0.195	0.055	0.075	0.075	0.1	0.06	0.055	0.37	0.1	0.06	0.065	0.13	0.03	0.05	0.06	0.09	0.065	0.085	0.05	0.09	0.04	0.08	0.065	0.085	0.25
0.29	0.035	0.21	0.3	0.265	0.26	0.075	0.315	0.065	0.1	0.02	0.245	0.285	0.36	0.1	0.095	0.045	0.02	0.03	0.035	0.04	0.035	0.05	0.03	0.035	0.14	0.025	0.05	0.02	0.055	0.035	0.03	0.29	0.055	0.03	0.045	0.075	0.02	0.035	0.04	0.05	0.05	0.07	0.035	0.045	0.03	0.05	0.04	0.055	0.1
0.47	0.09	0.32	0.475	0.45	0.39	0.085	0.455	0.11	0.135	0.095	0.405	0.465	0.6	0.135	0.12	0.055	0.04	0.04	0.045	0.06	0.05	0.12	0.035	0.075	0.205	0.055	0.065	0.045	0.065	0.05	0.04	0.425	0.055	0.05	0.06	0.065	0.025	0.06	0.055	0.065	0.06	0.07	0.05	0.065	0.04	0.055	0.055	0.05	0.135
0.525	0.105	0.34	0.515	0.465	0.38	0.14	0.545	0.15	0.215	0.115	0.415	0.485	0.615	0.17	0.175	0.075	0.055	0.07	0.075	0.08	0.08	0.13	0.065	0.095	0.225	0.07	0.08	0.065	0.11	0.055	0.07	0.42	0.1	0.07	0.09	0.105	0.05	0.065	0.08	0.09	0.1	0.095	0.06	0.07	0.075	0.075	0.085	0.075	0.195
0.215	0.105	0.145	0.215	0.33	0.115	0.24	0.265	0.135	0.87	0.085	0.16	0.28	0.235	0.195	0.75	0.095	0.045	0.06	0.085	0.175	0.065	0.12	0.045	0.12	0.175	0.07	0.115	0.1	0.155	0.08	0.215	0.33	0.41	0.24	0.22	0.45	0.04	0.09	0.13	0.185	0.155	0.165	0.065	0.155	0.06	0.155	0.145	0.205	0.805
0.265	0.085	0.18	0.255	0.31	0.23	0.13	0.31	0.075	0.415	0.06	0.205	0.31	0.38	0.11	0.355	0.06	0.04	0.04	0.04	0.1	0.045	0.08	0.045	0.085	0.15	0.05	0.085	0.075	0.095	0.065	0.13	0.31	0.18	0.135	0.14	0.195	0.025	0.07	0.09	0.15	0.12	0.105	0.05	0.115	0.04	0.12	0.105	0.16	0.415
0.425	0.07	0.28	0.4	0.435	0.36	0.11	0.42	0.095	0.255	0.075	0.34	0.44	0.595	0.13	0.21	0.045	0.04	0.03	0.04	0.065	0.03	0.08	0.025	0.08	0.21	0.04	0.07	0.045	0.085	0.05	0.055	0.405	0.09	0.07	0.07	0.1	0.01	0.055	0.075	0.105	0.075	0.08	0.03	0.105	0.025	0.075	0.075	0.095	0.26
0.38	0.055	0.255	0.385	0.44	0.33	0.12	0.38	0.09	0.33	0.04	0.305	0.395	0.54	0.12	0.28	0.06	0.03	0.04	0.04	0.085	0.045	0.065	0.04	0.06	0.22	0.04	0.055	0.05	0.095	0.04	0.06	0.425	0.1	0.065	0.08	0.13	0.025	0.045	0.065	0.08	0.07	0.085	0.05	0.075	0.04	0.075	0.065	0.085	0.315
0.21	0.07	0.135	0.22	0.315	0.16	0.19	0.245	0.125	0.63	0.05	0.135	0.27	0.27	0.165	0.535	0.085	0.045	0.06	0.07	0.145	0.07	0.09	0.05	0.075	0.145	0.06	0.085	0.07	0.13	0.075	0.11	0.32	0.205	0.11	0.16	0.265	0.04	0.075	0.1	0.135	0.115	0.115	0.065	0.125	0.06	0.12	0.105	0.155	0.57
0.44	0.115	0.3	0.405	0.465	0.38	0.12	0.4	0.095	0.34	0.105	0.35	0.445	0.51	0.15	0.31	0.065	0.06	0.035	0.045	0.11	0.04	0.125	0.065	0.105	0.28	0.05	0.08	0.085	0.115	0.065	0.11	0.53	0.145	0.13	0.125	0.155	0.02	0.065	0.095	0.145	0.13	0.105	0.04	0.135	0.05	0.085	0.125	0.15	0.32
0.405	0.065	0.275	0.405	0.39	0.34	0.1	0.405	0.095	0.165	0.06	0.325	0.4	0.515	0.125	0.16	0.05	0.035	0.035	0.035	0.075	0.045	0.075	0.04	0.06	0.2	0.045	0.065	0.055	0.095	0.04	0.045	0.39	0.085	0.055	0.06	0.12	0.02	0.04	0.06	0.075	0.065	0.08	0.045	0.07	0.035	0.075	0.06	0.08	0.165
0.57	0.335	0.58	0.52	0.535	0.705	0.155	0.5	0.165	0.11	0.395	0.66	0.59	0.635	0.41	0.18	0.125	0.24	0.1	0.125	0.285	0.095	0.365	0.235	0.36	0.455	0.18	0.275	0.295	0.265	0.235	0.205	0.54	0.22	0.23	0.26	0.235	0.09	0.115	0.095	0.245	0.165	0.095	0.09	0.21	0.11	0.22	0.2	0.255	0.155
0.42	0.35	0.505	0.405	0.445	0.635	0.16	0.395	0.13	0.31	0.355	0.545	0.5	0.455	0.365	0.39	0.09	0.21	0.07	0.09	0.37	0.06	0.325	0.215	0.355	0.57	0.145	0.255	0.29	0.285	0.215	0.345	0.545	0.41	0.365	0.35	0.43	0.04	0.1	0.105	0.33	0.225	0.115	0.055	0.27	0.07	0.255	0.24	0.365	0.36
0.435	0.18	0.4	0.425	0.5	0.49	0.16	0.42	0.125	0.41	0.185	0.44	0.49	0.54	0.28	0.47	0.09	0.125	0.065	0.075	0.215	0.06	0.21	0.125	0.225	0.385	0.09	0.145	0.155	0.21	0.15	0.16	0.53	0.22	0.18	0.205	0.285	0.04	0.075	0.085	0.2	0.155	0.12	0.075	0.19	0.07	0.18	0.155	0.225	0.465
0.12	0.355	0.335	0.12	0.195	0.395	0.17	0.12	0.095	0.465	0.335	0.285	0.23	0.14	0.34	0.555	0.09	0.2	0.06	0.08	0.39	0.045	0.31	0.195	0.345	0.46	0.14	0.26	0.3	0.355	0.195	0.48	0.27	0.58	0.505	0.42	0.62	0.03	0.1	0.125	0.38	0.22	0.125	0.06	0.325	0.05	0.29	0.27	0.495	0.53
0.295	0.575	0.555	0.26	0.305	0.64	0.255	0.285	0.31	0.11	0.6	0.53	0.385	0.34	0.52	0.195	0.265	0.44	0.235	0.265	0.54	0.225	0.545	0.415	0.635	0.695	0.355	0.475	0.535	0.52	0.385	0.415	0.35	0.395	0.415	0.475	0.41	0.215	0.25	0.23	0.43	0.33	0.205	0.21	0.41	0.24	0.38	0.36	0.485	0.155
0.5	0.46	0.67	0.47	0.48	0.79	0.15	0.485	0.165	0.08	0.505	0.735	0.57	0.54	0.455	0.16	0.145	0.3	0.115	0.135	0.39	0.1	0.42	0.29	0.45	0.585	0.205	0.33	0.39	0.33	0.27	0.365	0.47	0.335	0.385	0.37	0.345	0.085	0.135	0.12	0.31	0.205	0.1	0.08	0.26	0.12	0.27	0.25	0.365	0.11
0.425	0.32	0.495	0.4	0.45	0.645	0.13	0.37	0.1	0.26	0.34	0.535	0.495	0.47	0.345	0.345	0.065	0.2	0.05	0.06	0.32	0.045	0.295	0.2	0.325	0.56	0.13	0.24	0.295	0.29	0.185	0.365	0.515	0.395	0.385	0.35	0.425	0.02	0.065	0.095	0.315	0.215	0.105	0.04	0.26	0.055	0.245	0.235	0.36	0.29
0.165	0.285	0.29	0.15	0.275	0.285	0.25	0.185	0.16	0.615	0.255	0.265	0.32	0.165	0.36	0.635	0.135	0.195	0.11	0.14	0.365	0.1	0.29	0.19	0.3	0.385	0.145	0.285	0.275	0.365	0.22	0.395	0.33	0.52	0.4	0.355	0.53	0.08	0.12	0.165	0.34	0.235	0.185	0.1	0.34	0.095	0.275	0.26	0.41	0.64
0.445	0.165	0.365	0.425	0.46	0.48	0.15	0.435	0.11	0.385	0.16	0.405	0.51	0.57	0.22	0.455	0.07	0.12	0.045	0.06	0.19	0.045	0.17	0.115	0.185	0.35	0.08	0.15	0.175	0.195	0.125	0.18	0.51	0.22	0.21	0.18	0.255	0.03	0.055	0.105	0.215	0.145	0.1	0.06	0.185	0.06	0.17	0.175	0.235	0.42
0.21	0.36	0.395	0.2	0.27	0.51	0.145	0.195	0.08	0.39	0.355	0.39	0.31	0.23	0.355	0.49	0.09	0.205	0.055	0.095	0.405	0.035	0.305	0.205	0.375	0.53	0.16	0.265	0.33	0.33	0.205	0.49	0.365	0.565	0.495	0.435	0.57	0.02	0.095	0.11	0.375	0.23	0.125	0.045	0.3	0.055	0.29	0.26	0.46	0.435
0.1	0.05	0.07	0.095	0.105	0.05	0.1	0.115	0.07	0.19	0.02	0.05	0.09	0.125	0.085	0.17	0.055	0.025	0.035	0.04	0.085	0.04	0.045	0.04	0.035	0.08	0.04	0.055	0.055	0.075	0.04	0.04	0.145	0.085	0.05	0.06	0.125	0.025	0.045	0.045	0.065	0.06	0.07	0.05	0.06	0.035	0.055	0.05	0.075	0.165
0.045	0.03	0.035	0.08	0.045	0.025	0.04	0.095	0.035	0.06	0.025	0.04	0.04	0.08	0.045	0.065	0.03	0.02	0.02	0.02	0.045	0.025	0.025	0.03	0.03	0.04	0.025	0.055	0.03	0.04	0.03	0.025	0.055	0.04	0.025	0.02	0.035	0.02	0.02	0.015	0.025	0.025	0.025	0.025	0.02	0.025	0.02	0.02	0.03	0.05
0.04	0.02	0.03	0.07	0.04	0.015	0.04	0.09	0.03	0.07	0.015	0.03	0.04	0.075	0.04	0.075	0.03	0.015	0.015	0.02	0.04	0.02	0.02	0.02	0.025	0.04	0.02	0.045	0.025	0.045	0.02	0.015	0.055	0.04	0.025	0.015	0.04	0.015	0.015	0.01	0.02	0.02	0.02	0.02	0.02	0.02	0.015	0.015	0.03	0.065
0.04	0.025	0.03	0.07	0.04	0.015	0.035	0.095	0.03	0.07	0.015	0.03	0.04	0.065	0.035	0.075	0.03	0.015	0.015	0.02	0.035	0.02	0.02	0.02	0.02	0.03	0.02	0.035	0.025	0.035	0.02	0.015	0.06	0.03	0.02	0.015	0.045	0.015	0.015	0.015	0.02	0.02	0.02	0.02	0.02	0.02	0.015	0.015	0.025	0.06
0.055	0.02	0.045	0.075	0.055	0.02	0.05	0.1	0.04	0.075	0.015	0.035	0.05	0.08	0.045	0.07	0.03	0.015	0.02	0.02	0.035	0.025	0.025	0.025	0.02	0.04	0.025	0.05	0.02	0.04	0.025	0.015	0.075	0.035	0.015	0.025	0.045	0.02	0.02	0.02	0.03	0.03	0.03	0.025	0.025	0.02	0.025	0.025	0.025	0.065
0.08	0.035	0.075	0.1	0.08	0.04	0.075	0.115	0.06	0.095	0.025	0.065	0.08	0.105	0.065	0.08	0.04	0.025	0.04	0.045	0.045	0.035	0.045	0.035	0.02	0.05	0.035	0.05	0.03	0.05	0.03	0.02	0.1	0.05	0.015	0.035	0.055	0.03	0.03	0.035	0.04	0.045	0.045	0.035	0.04	0.025	0.035	0.035	0.04	0.08
0.045	0.02	0.03	0.075	0.045	0.015	0.035	0.095	0.03	0.06	0.015	0.035	0.04	0.07	0.04	0.065	0.025	0.015	0.02	0.025	0.03	0.02	0.025	0.02	0.02	0.035	0.02	0.045	0.02	0.03	0.02	0.02	0.055	0.045	0.015	0.02	0.03	0.02	0.015	0.01	0.02	0.02	0.02	0.02	0.015	0.02	0.015	0.015	0.025	0.05
0.055	0.025	0.04	0.065	0.07	0.02	0.05	0.09	0.04	0.145	0.015	0.035	0.045	0.075	0.055	0.145	0.03	0.015	0.015	0.02	0.055	0.02	0.025	0.02	0.025	0.055	0.02	0.045	0.04	0.06	0.025	0.02	0.09	0.06	0.025	0.015	0.09	0.015	0.02	0.025	0.025	0.02	0.035	0.025	0.03	0.02	0.03	0.02	0.04	0.12
0.05	0.025	0.035	0.08	0.055	0.025	0.03	0.1	0.03	0.06	0.02	0.045	0.055	0.08	0.04	0.065	0.03	0.025	0.02	0.02	0.04	0.025	0.03	0.03	0.025	0.04	0.025	0.055	0.02	0.04	0.035	0.015	0.065	0.04	0.02	0.02	0.04	0.02	0.02	0.015	0.025	0.025	0.03	0.03	0.03	0.02	0.02	0.02	0.035	0.06
0.04	0.015	0.035	0.065	0.045	0.01	0.045	0.09	0.04	0.06	0.01	0.025	0.03	0.07	0.03	0.05	0.025	0.005	0.015	0.015	0.03	0.02	0.02	0.02	0.01	0.02	0.02	0.035	0.015	0.03	0.02	0.005	0.05	0.03	0.005	0.015	0.035	0.015	0.02	0.015	0.02	0.02	0.025	0.02	0.015	0.015	0.02	0.015	0.015	0.04
0.05	0.025	0.05	0.085	0.06	0.03	0.05	0.1	0.045	0.1	0.02	0.04	0.05	0.09	0.065	0.1	0.035	0.02	0.025	0.03	0.05	0.03	0.035	0.03	0.02	0.045	0.03	0.055	0.025	0.05	0.035	0.02	0.08	0.045	0.015	0.03	0.07	0.025	0.025	0.025	0.035	0.035	0.035	0.035	0.035	0.025	0.03	0.03	0.04	0.085
0.04	0.015	0.02	0.06	0.04	0.01	0.025	0.085	0.02	0.055	0.01	0.03	0.035	0.06	0.035	0.065	0.025	0.01	0.015	0.02	0.03	0.015	0.015	0.015	0.015	0.02	0.015	0.035	0.02	0.025	0.015	0.015	0.055	0.035	0.01	0.015	0.035	0.015	0.015	0.01	0.015	0.015	0.02	0.015	0.01	0.015	0.015	0.01	0.015	0.05
0.065	0.03	0.055	0.09	0.075	0.035	0.045	0.11	0.045	0.075	0.03	0.055	0.065	0.09	0.06	0.07	0.03	0.025	0.025	0.025	0.045	0.03	0.035	0.035	0.025	0.05	0.03	0.06	0.025	0.045	0.04	0.02	0.075	0.035	0.02	0.025	0.045	0.025	0.025	0.02	0.03	0.03	0.035	0.035	0.03	0.025	0.025	0.025	0.035	0.06
0.045	0.02	0.025	0.07	0.05	0.015	0.035	0.095	0.025	0.055	0.015	0.035	0.045	0.075	0.04	0.065	0.03	0.015	0.02	0.025	0.03	0.02	0.02	0.02	0.015	0.025	0.02	0.045	0.02	0.025	0.02	0.015	0.055	0.03	0.01	0.02	0.035	0.02	0.015	0.01	0.02	0.02	0.02	0.02	0.015	0.02	0.02	0.015	0.02	0.055
0.045	0.025	0.04	0.075	0.055	0.025	0.045	0.095	0.04	0.075	0.02	0.035	0.045	0.075	0.05	0.08	0.035	0.02	0.02	0.03	0.04	0.025	0.03	0.025	0.025	0.04	0.025	0.05	0.03	0.045	0.03	0.02	0.07	0.04	0.02	0.02	0.05	0.02	0.02	0.015	0.025	0.025	0.03	0.03	0.025	0.025	0.02	0.02	0.03	0.065
0.09	0.04	0.075	0.105	0.095	0.045	0.07	0.14	0.06	0.125	0.03	0.07	0.075	0.115	0.075	0.12	0.045	0.02	0.03	0.035	0.06	0.035	0.05	0.035	0.035	0.05	0.035	0.055	0.04	0.07	0.035	0.03	0.115	0.06	0.035	0.04	0.075	0.025	0.035	0.035	0.035	0.04	0.055	0.045	0.04	0.03	0.035	0.035	0.05	0.1
0.05	0.025	0.035	0.08	0.05	0.02	0.04	0.095	0.035	0.065	0.02	0.04	0.045	0.08	0.04	0.07	0.03	0.02	0.02	0.025	0.04	0.025	0.025	0.025	0.025	0.035	0.025	0.05	0.035	0.04	0.025	0.025	0.06	0.045	0.025	0.02	0.045	0.02	0.02	0.02	0.025	0.025	0.025	0.025	0.02	0.025	0.02	0.02	0.025	0.06
0.045	0.02	0.03	0.075	0.05	0.015	0.035	0.09	0.035	0.075	0.015	0.035	0.04	0.065	0.055	0.08	0.025	0.015	0.02	0.02	0.035	0.02	0.025	0.02	0.025	0.03	0.02	0.045	0.03	0.04	0.02	0.025	0.06	0.05	0.02	0.02	0.045	0.02	0.015	0.015	0.025	0.02	0.025	0.02	0.02	0.02	0.02	0.02	0.025	0.06
0.06	0.025	0.045	0.08	0.08	0.02	0.05	0.1	0.045	0.14	0.02	0.045	0.06	0.08	0.055	0.13	0.025	0.015	0.02	0.02	0.045	0.025	0.03	0.025	0.015	0.05	0.025	0.045	0.03	0.05	0.03	0.015	0.1	0.05	0.015	0.02	0.08	0.02	0.025	0.03	0.03	0.025	0.045	0.03	0.04	0.02	0.03	0.03	0.035	0.115
0.125	0.04	0.08	0.105	0.11	0.05	0.12	0.155	0.085	0.24	0.025	0.08	0.095	0.105	0.095	0.22	0.055	0.015	0.04	0.035	0.075	0.05	0.05	0.04	0.035	0.07	0.03	0.05	0.04	0.07	0.045	0.055	0.18	0.105	0.05	0.075	0.13	0.035	0.05	0.08	0.09	0.085	0.075	0.04	0.085	0.045	0.07	0.085	0.095	0.205
0.085	0.045	0.06	0.07	0.08	0.04	0.095	0.12	0.065	0.15	0.015	0.065	0.07	0.1	0.065	0.14	0.05	0.01	0.035	0.03	0.055	0.04	0.04	0.035	0.025	0.06	0.035	0.05	0.045	0.065	0.035	0.045	0.12	0.095	0.05	0.05	0.105	0.02	0.05	0.06	0.07	0.065	0.07	0.04	0.065	0.035	0.055	0.06	0.055	0.135
0.09	0.035	0.055	0.105	0.09	0.065	0.07	0.11	0.05	0.135	0.02	0.05	0.085	0.125	0.05	0.13	0.04	0.025	0.03	0.035	0.065	0.03	0.04	0.03	0.03	0.06	0.035	0.055	0.045	0.065	0.035	0.03	0.125	0.07	0.04	0.04	0.09	0.025	0.03	0.03	0.045	0.045	0.045	0.04	0.05	0.025	0.04	0.03	0.055	0.12
0.095	0.035	0.08	0.11	0.085	0.105	0.06	0.16	0.06	0.105	0.015	0.1	0.09	0.175	0.06	0.105	0.045	0.025	0.035	0.035	0.055	0.035	0.04	0.03	0.035	0.085	0.035	0.045	0.045	0.08	0.04	0.035	0.095	0.065	0.045	0.035	0.08	0.02	0.035	0.04	0.055	0.045	0.06	0.04	0.065	0.03	0.045	0.045	0.055	0.1
0.175	0.045	0.15	0.2	0.155	0.14	0.105	0.23	0.1	0.155	0.03	0.16	0.16	0.19	0.105	0.13	0.055	0.04	0.045	0.045	0.07	0.04	0.06	0.04	0.055	0.125	0.045	0.06	0.055	0.09	0.05	0.065	0.17	0.105	0.065	0.07	0.105	0.035	0.055	0.08	0.09	0.08	0.075	0.05	0.085	0.045	0.065	0.08	0.08	0.135
0.11	0.04	0.08	0.11	0.095	0.08	0.08	0.155	0.065	0.115	0.02	0.08	0.095	0.15	0.05	0.105	0.04	0.02	0.035	0.035	0.065	0.035	0.035	0.035	0.02	0.06	0.04	0.055	0.04	0.055	0.035	0.03	0.115	0.07	0.03	0.045	0.085	0.025	0.04	0.04	0.055	0.055	0.05	0.04	0.045	0.03	0.045	0.045	0.05	0.1
0.06	0.025	0.05	0.08	0.065	0.025	0.055	0.105	0.045	0.105	0.02	0.04	0.05	0.085	0.05	0.1	0.03	0.015	0.025	0.02	0.045	0.03	0.03	0.03	0.025	0.045	0.03	0.045	0.035	0.05	0.03	0.02	0.08	0.05	0.015	0.03	0.07	0.025	0.025	0.03	0.04	0.035	0.04	0.03	0.03	0.025	0.04	0.035	0.03	0.095
0.065	0.015	0.06	0.095	0.065	0.045	0.06	0.125	0.05	0.075	0.01	0.05	0.07	0.11	0.06	0.07	0.04	0.02	0.02	0.025	0.035	0.025	0.03	0.02	0.02	0.045	0.02	0.055	0.015	0.055	0.03	0.02	0.075	0.045	0.02	0.025	0.055	0.015	0.025	0.03	0.035	0.035	0.045	0.025	0.035	0.02	0.035	0.03	0.045	0.075
0.115	0.06	0.09	0.12	0.125	0.055	0.12	0.145	0.09	0.21	0.02	0.075	0.11	0.12	0.09	0.195	0.07	0.02	0.055	0.055	0.085	0.055	0.055	0.045	0.035	0.075	0.045	0.05	0.06	0.075	0.055	0.055	0.16	0.12	0.06	0.08	0.14	0.04	0.06	0.07	0.075	0.08	0.08	0.06	0.07	0.055	0.07	0.075	0.08	0.18
0.1	0.04	0.065	0.11	0.1	0.035	0.085	0.135	0.065	0.15	0.02	0.065	0.075	0.1	0.075	0.14	0.045	0.015	0.035	0.03	0.065	0.035	0.04	0.035	0.03	0.055	0.035	0.04	0.04	0.055	0.035	0.05	0.125	0.08	0.045	0.06	0.1	0.025	0.045	0.045	0.055	0.065	0.05	0.04	0.04	0.035	0.045	0.05	0.05	0.12
0.095	0.045	0.065	0.1	0.1	0.065	0.08	0.12	0.065	0.15	0.02	0.055	0.08	0.12	0.06	0.145	0.055	0.025	0.03	0.035	0.08	0.045	0.045	0.04	0.03	0.08	0.035	0.055	0.045	0.075	0.04	0.035	0.135	0.065	0.05	0.045	0.105	0.025	0.035	0.04	0.045	0.05	0.055	0.045	0.055	0.035	0.04	0.04	0.055	0.13
0.055	0.025	0.055	0.075	0.075	0.035	0.06	0.1	0.05	0.11	0.015	0.045	0.05	0.09	0.055	0.105	0.04	0.015	0.025	0.03	0.05	0.025	0.03	0.025	0.025	0.05	0.025	0.045	0.03	0.05	0.035	0.025	0.09	0.06	0.025	0.025	0.075	0.02	0.03	0.025	0.03	0.03	0.04	0.03	0.03	0.025	0.03	0.025	0.03	0.09
0.155	0.03	0.09	0.155	0.12	0.155	0.035	0.17	0.04	0.095	0.015	0.13	0.13	0.21	0.05	0.095	0.03	0.015	0.015	0.015	0.05	0.03	0.035	0.025	0.035	0.09	0.02	0.03	0.04	0.065	0.025	0.025	0.14	0.06	0.04	0.025	0.08	0.01	0.025	0.035	0.04	0.03	0.05	0.03	0.055	0.02	0.04	0.035	0.05	0.095
0.08	0.05	0.065	0.095	0.085	0.055	0.075	0.13	0.065	0.14	0.02	0.06	0.08	0.105	0.065	0.14	0.06	0.02	0.035	0.04	0.07	0.04	0.045	0.035	0.035	0.07	0.035	0.06	0.055	0.08	0.04	0.045	0.105	0.095	0.05	0.05	0.11	0.02	0.04	0.045	0.055	0.055	0.06	0.045	0.055	0.04	0.055	0.05	0.065	0.12
0.05	0.03	0.035	0.07	0.055	0.025	0.04	0.095	0.03	0.105	0.02	0.04	0.05	0.07	0.05	0.105	0.025	0.02	0.02	0.02	0.055	0.025	0.03	0.03	0.025	0.04	0.025	0.045	0.03	0.045	0.035	0.025	0.08	0.045	0.025	0.025	0.075	0.02	0.025	0.02	0.03	0.03	0.035	0.03	0.03	0.02	0.03	0.02	0.04	0.095
0.095	0.25	0.125	0.11	0.105	0.07	0.5	0.15	0.595	0.165	0.22	0.11	0.095	0.08	0.21	0.13	0.555	0.475	0.595	0.565	0.34	0.6	0.34	0.495	0.25	0.145	0.56	0.41	0.365	0.435	0.46	0.06	0.115	0.075	0.04	0.26	0.09	0.59	0.535	0.52	0.36	0.475	0.535	0.59	0.465	0.575	0.345	0.445	0.305	0.12
0.105	0.31	0.135	0.09	0.115	0.07	0.61	0.13	0.695	0.135	0.275	0.095	0.105	0.09	0.215	0.1	0.75	0.59	0.795	0.76	0.41	0.805	0.43	0.64	0.275	0.155	0.72	0.49	0.475	0.475	0.62	0.085	0.1	0.09	0.055	0.385	0.075	0.795	0.745	0.74	0.49	0.635	0.75	0.795	0.615	0.78	0.515	0.625	0.385	0.1
0.155	0.2	0.12	0.15	0.145	0.085	0.425	0.22	0.41	0.26	0.145	0.095	0.14	0.13	0.195	0.225	0.385	0.29	0.41	0.38	0.27	0.42	0.235	0.335	0.16	0.14	0.385	0.27	0.245	0.3	0.325	0.105	0.17	0.135	0.08	0.285	0.14	0.405	0.385	0.43	0.315	0.405	0.42	0.415	0.335	0.42	0.28	0.37	0.245	0.19
0.14	0.165	0.115	0.16	0.145	0.08	0.355	0.215	0.36	0.28	0.11	0.115	0.15	0.15	0.165	0.235	0.29	0.25	0.31	0.295	0.225	0.31	0.195	0.28	0.155	0.12	0.3	0.225	0.205	0.26	0.265	0.09	0.17	0.145	0.08	0.225	0.165	0.295	0.285	0.335	0.255	0.345	0.315	0.315	0.285	0.315	0.21	0.295	0.2	0.22
0.19	0.235	0.22	0.215	0.22	0.165	0.485	0.25	0.505	0.33	0.215	0.175	0.245	0.17	0.27	0.275	0.39	0.325	0.4	0.395	0.265	0.405	0.295	0.325	0.28	0.21	0.395	0.32	0.265	0.375	0.325	0.145	0.225	0.185	0.135	0.305	0.215	0.37	0.345	0.395	0.29	0.39	0.395	0.38	0.32	0.39	0.255	0.335	0.26	0.275
0.205	0.06	0.15	0.22	0.185	0.125	0.155	0.275	0.115	0.29	0.025	0.145	0.185	0.205	0.125	0.26	0.07	0.025	0.055	0.055	0.09	0.065	0.07	0.05	0.05	0.14	0.06	0.075	0.06	0.095	0.055	0.085	0.27	0.14	0.08	0.11	0.19	0.04	0.055	0.085	0.1	0.115	0.085	0.06	0.08	0.055	0.08	0.085	0.095	0.245
0.06	0.03	0.055	0.075	0.055	0.02	0.065	0.08	0.06	0.065	0.02	0.045	0.04	0.045	0.055	0.055	0.025	0.015	0.025	0.02	0.035	0.035	0.035	0.035	0.015	0.025	0.025	0.03	0.02	0.035	0.025	0.025	0.055	0.055	0.025	0.025	0.045	0.025	0.03	0.03	0.025	0.035	0.04	0.03	0.02	0.03	0.025	0.03	0.02	0.04
0.115	0.445	0.355	0.105	0.155	0.33	0.255	0.125	0.215	0.395	0.41	0.275	0.21	0.105	0.39	0.435	0.165	0.285	0.13	0.165	0.5	0.13	0.365	0.285	0.455	0.47	0.21	0.345	0.395	0.42	0.275	0.485	0.25	0.575	0.51	0.45	0.595	0.11	0.18	0.19	0.445	0.295	0.205	0.13	0.365	0.135	0.325	0.325	0.46	0.405
0.09	0.065	0.07	0.085	0.08	0.045	0.09	0.1	0.085	0.135	0.05	0.055	0.065	0.07	0.08	0.115	0.05	0.035	0.045	0.05	0.09	0.055	0.06	0.06	0.055	0.06	0.06	0.065	0.065	0.085	0.045	0.065	0.09	0.11	0.075	0.075	0.105	0.04	0.05	0.065	0.075	0.08	0.08	0.05	0.065	0.055	0.075	0.07	0.075	0.105
0.12	0.085	0.11	0.1	0.115	0.065	0.14	0.135	0.12	0.235	0.06	0.11	0.1	0.095	0.11	0.205	0.08	0.05	0.055	0.085	0.11	0.06	0.095	0.055	0.075	0.115	0.065	0.08	0.085	0.105	0.065	0.125	0.145	0.18	0.14	0.13	0.185	0.035	0.08	0.095	0.12	0.12	0.12	0.055	0.11	0.055	0.095	0.115	0.115	0.2
0.1	0.035	0.08	0.105	0.08	0.04	0.075	0.13	0.08	0.085	0.02	0.07	0.06	0.075	0.08	0.07	0.035	0.02	0.035	0.035	0.04	0.045	0.05	0.035	0.015	0.045	0.03	0.04	0.025	0.045	0.025	0.045	0.08	0.07	0.04	0.045	0.06	0.035	0.03	0.04	0.04	0.05	0.055	0.035	0.03	0.03	0.035	0.045	0.03	0.055
0.085	0.035	0.075	0.095	0.075	0.03	0.07	0.095	0.075	0.07	0.02	0.065	0.055	0.065	0.075	0.055	0.035	0.015	0.035	0.035	0.04	0.05	0.055	0.04	0.02	0.025	0.035	0.035	0.03	0.03	0.035	0.025	0.075	0.04	0.03	0.04	0.045	0.04	0.04	0.035	0.03	0.045	0.05	0.045	0.025	0.045	0.035	0.04	0.025	0.035
0.075	0.035	0.065	0.1	0.07	0.02	0.085	0.095	0.075	0.09	0.025	0.06	0.05	0.06	0.08	0.07	0.035	0.02	0.035	0.035	0.05	0.05	0.05	0.05	0.03	0.03	0.04	0.045	0.035	0.04	0.03	0.025	0.065	0.055	0.025	0.035	0.065	0.03	0.03	0.03	0.035	0.04	0.045	0.035	0.035	0.035	0.025	0.035	0.04	0.06
0.095	0.04	0.065	0.1	0.075	0.05	0.08	0.11	0.07	0.09	0.025	0.075	0.07	0.07	0.065	0.08	0.04	0.02	0.035	0.03	0.05	0.035	0.045	0.03	0.03	0.055	0.035	0.045	0.035	0.065	0.035	0.05	0.1	0.085	0.055	0.045	0.085	0.025	0.035	0.04	0.055	0.06	0.045	0.035	0.045	0.03	0.045	0.045	0.05	0.08
0.125	0.08	0.115	0.12	0.13	0.06	0.135	0.135	0.135	0.2	0.06	0.115	0.115	0.095	0.135	0.165	0.085	0.05	0.07	0.09	0.105	0.075	0.095	0.065	0.07	0.105	0.075	0.1	0.07	0.115	0.055	0.08	0.115	0.14	0.08	0.085	0.125	0.04	0.065	0.08	0.085	0.09	0.095	0.055	0.1	0.06	0.075	0.085	0.1	0.165
0.125	0.215	0.18	0.1	0.135	0.14	0.195	0.14	0.155	0.38	0.18	0.175	0.135	0.12	0.225	0.385	0.11	0.12	0.08	0.105	0.245	0.085	0.205	0.115	0.22	0.235	0.105	0.165	0.195	0.225	0.12	0.275	0.18	0.415	0.32	0.265	0.395	0.06	0.115	0.13	0.245	0.165	0.14	0.09	0.225	0.08	0.19	0.19	0.305	0.38
0.1	0.035	0.095	0.11	0.09	0.05	0.07	0.13	0.08	0.09	0.04	0.09	0.07	0.095	0.095	0.075	0.04	0.025	0.04	0.04	0.055	0.045	0.055	0.035	0.025	0.045	0.04	0.05	0.035	0.055	0.03	0.035	0.08	0.06	0.04	0.035	0.06	0.03	0.03	0.035	0.04	0.045	0.05	0.035	0.04	0.03	0.035	0.04	0.04	0.06
0.06	0.03	0.05	0.075	0.06	0.025	0.065	0.07	0.06	0.055	0.02	0.05	0.045	0.06	0.06	0.05	0.03	0.015	0.035	0.035	0.04	0.045	0.045	0.035	0.02	0.02	0.035	0.035	0.03	0.03	0.035	0.02	0.06	0.035	0.025	0.035	0.045	0.04	0.035	0.03	0.03	0.04	0.045	0.04	0.025	0.04	0.035	0.035	0.025	0.04
0.1	0.035	0.075	0.12	0.09	0.045	0.09	0.11	0.08	0.105	0.025	0.07	0.075	0.065	0.085	0.085	0.04	0.015	0.04	0.04	0.045	0.06	0.05	0.045	0.02	0.045	0.03	0.03	0.035	0.04	0.04	0.035	0.095	0.07	0.045	0.06	0.055	0.045	0.045	0.05	0.035	0.06	0.065	0.05	0.03	0.05	0.045	0.055	0.025	0.06
0.095	0.03	0.08	0.095	0.085	0.035	0.08	0.09	0.075	0.08	0.02	0.055	0.065	0.065	0.08	0.06	0.035	0.015	0.035	0.035	0.04	0.05	0.055	0.04	0.025	0.02	0.03	0.035	0.03	0.035	0.035	0.025	0.08	0.045	0.03	0.04	0.05	0.04	0.04	0.035	0.03	0.045	0.05	0.04	0.025	0.045	0.03	0.04	0.025	0.04
0.16	0.065	0.09	0.11	0.165	0.055	0.17	0.15	0.12	0.375	0.035	0.1	0.125	0.12	0.135	0.34	0.07	0.025	0.06	0.075	0.12	0.075	0.09	0.05	0.06	0.085	0.05	0.09	0.065	0.11	0.05	0.06	0.255	0.15	0.07	0.08	0.16	0.055	0.065	0.07	0.07	0.085	0.12	0.065	0.08	0.065	0.08	0.075	0.08	0.33
0.075	0.03	0.065	0.08	0.08	0.035	0.065	0.07	0.06	0.065	0.02	0.06	0.075	0.065	0.07	0.06	0.04	0.025	0.04	0.045	0.04	0.055	0.055	0.045	0.02	0.025	0.035	0.04	0.025	0.035	0.045	0.025	0.08	0.04	0.025	0.05	0.05	0.05	0.045	0.04	0.025	0.05	0.065	0.055	0.03	0.05	0.04	0.045	0.025	0.045
0.075	0.025	0.065	0.085	0.07	0.035	0.05	0.085	0.055	0.055	0.02	0.055	0.06	0.065	0.075	0.045	0.025	0.015	0.025	0.025	0.035	0.035	0.04	0.035	0.015	0.02	0.025	0.025	0.02	0.025	0.03	0.02	0.07	0.04	0.025	0.04	0.05	0.035	0.035	0.03	0.025	0.04	0.035	0.04	0.02	0.035	0.03	0.035	0.025	0.03
0.07	0.02	0.055	0.07	0.06	0.03	0.05	0.065	0.06	0.055	0.015	0.045	0.04	0.06	0.065	0.04	0.02	0.015	0.03	0.035	0.03	0.035	0.04	0.03	0.015	0.02	0.025	0.025	0.02	0.025	0.025	0.015	0.065	0.035	0.015	0.035	0.035	0.035	0.025	0.025	0.025	0.035	0.035	0.03	0.02	0.03	0.025	0.03	0.02	0.025
0.095	0.035	0.07	0.11	0.085	0.04	0.07	0.095	0.07	0.08	0.025	0.055	0.065	0.06	0.07	0.065	0.035	0.015	0.03	0.035	0.035	0.045	0.055	0.035	0.02	0.035	0.03	0.04	0.03	0.03	0.035	0.02	0.085	0.055	0.03	0.035	0.055	0.035	0.035	0.035	0.025	0.04	0.055	0.045	0.025	0.04	0.03	0.04	0.025	0.055
0.12	0.055	0.08	0.14	0.115	0.04	0.125	0.115	0.095	0.225	0.02	0.085	0.105	0.075	0.11	0.195	0.065	0.03	0.055	0.065	0.095	0.06	0.05	0.045	0.045	0.045	0.04	0.055	0.065	0.075	0.05	0.065	0.17	0.125	0.06	0.095	0.145	0.055	0.06	0.06	0.065	0.085	0.11	0.06	0.065	0.06	0.08	0.065	0.06	0.165
0.065	0.03	0.06	0.065	0.075	0.03	0.06	0.055	0.05	0.06	0.025	0.06	0.065	0.055	0.055	0.05	0.035	0.025	0.03	0.035	0.03	0.04	0.065	0.03	0.025	0.02	0.03	0.035	0.025	0.025	0.035	0.02	0.07	0.04	0.015	0.04	0.04	0.035	0.04	0.03	0.02	0.035	0.055	0.045	0.025	0.035	0.035	0.03	0.015	0.045
0.09	0.03	0.075	0.11	0.09	0.05	0.08	0.08	0.075	0.09	0.025	0.07	0.09	0.065	0.085	0.08	0.045	0.025	0.04	0.045	0.05	0.055	0.05	0.045	0.03	0.025	0.035	0.045	0.03	0.045	0.045	0.03	0.095	0.05	0.035	0.05	0.06	0.045	0.045	0.045	0.035	0.055	0.065	0.055	0.04	0.05	0.04	0.05	0.035	0.055
0.09	0.025	0.055	0.1	0.07	0.035	0.06	0.085	0.065	0.07	0.015	0.055	0.065	0.06	0.065	0.055	0.025	0.015	0.03	0.03	0.03	0.04	0.04	0.035	0.015	0.02	0.025	0.03	0.02	0.025	0.025	0.02	0.085	0.045	0.02	0.04	0.04	0.035	0.03	0.03	0.025	0.04	0.045	0.035	0.02	0.035	0.025	0.035	0.02	0.035
0.105	0.03	0.065	0.115	0.085	0.05	0.065	0.095	0.065	0.07	0.02	0.08	0.08	0.085	0.06	0.06	0.03	0.015	0.03	0.03	0.035	0.045	0.045	0.04	0.02	0.02	0.03	0.035	0.025	0.03	0.03	0.02	0.1	0.045	0.025	0.04	0.045	0.035	0.035	0.035	0.03	0.045	0.05	0.04	0.025	0.04	0.03	0.04	0.025	0.04
[truncated: 150 more columns]

## Sheet: Fig. 2d
1	0.305	0.715	0.82	0.78	0.715	0.28	0.8	0.19	0.255	0.33	0.765	0.785	0.765	0.465	0.265	0.165	0.235	0.105	0.14	0.295	0.105	0.315	0.1	0.275	0.445	0.115	0.31	0.29	0.25	0.195	0.255	0.68	0.335	0.275	0.28	0.315	0.075	0.14	0.1	0.2	0.135	0.15	0.105	0.145	0.08	0.195	0.125	0.265	0.25
0.305	1	0.485	0.265	0.395	0.45	0.41	0.315	0.375	0.22	0.78	0.415	0.41	0.295	0.59	0.225	0.325	0.595	0.245	0.33	0.66	0.23	0.665	0.315	0.775	0.605	0.3	0.585	0.645	0.575	0.35	0.555	0.315	0.45	0.54	0.535	0.48	0.215	0.29	0.275	0.455	0.315	0.245	0.225	0.315	0.235	0.405	0.295	0.505	0.215
0.715	0.485	1	0.665	0.765	0.805	0.27	0.715	0.25	0.2	0.49	0.815	0.79	0.645	0.59	0.21	0.185	0.315	0.12	0.18	0.365	0.11	0.48	0.13	0.505	0.625	0.13	0.405	0.36	0.335	0.225	0.325	0.595	0.345	0.335	0.32	0.335	0.08	0.14	0.1	0.205	0.125	0.125	0.11	0.135	0.085	0.22	0.11	0.285	0.19
0.82	0.265	0.665	1	0.755	0.675	0.3	0.83	0.2	0.325	0.29	0.755	0.755	0.815	0.455	0.335	0.155	0.205	0.11	0.14	0.27	0.09	0.275	0.09	0.24	0.415	0.1	0.245	0.26	0.245	0.19	0.245	0.7	0.355	0.265	0.3	0.33	0.085	0.16	0.115	0.215	0.145	0.165	0.1	0.155	0.09	0.205	0.135	0.26	0.32
0.78	0.395	0.765	0.755	1	0.77	0.31	0.74	0.225	0.29	0.405	0.785	0.89	0.725	0.55	0.3	0.17	0.28	0.105	0.155	0.375	0.095	0.39	0.095	0.36	0.555	0.115	0.345	0.33	0.32	0.215	0.34	0.74	0.375	0.37	0.355	0.37	0.075	0.17	0.135	0.26	0.17	0.19	0.105	0.195	0.08	0.245	0.16	0.335	0.28
0.715	0.45	0.805	0.675	0.77	1	0.225	0.68	0.19	0.165	0.455	0.805	0.775	0.7	0.525	0.175	0.16	0.34	0.09	0.135	0.405	0.08	0.405	0.125	0.45	0.635	0.12	0.355	0.39	0.345	0.21	0.345	0.63	0.365	0.365	0.34	0.365	0.055	0.135	0.12	0.24	0.145	0.11	0.09	0.175	0.07	0.225	0.13	0.335	0.165
0.28	0.41	0.27	0.3	0.31	0.225	1	0.385	0.64	0.51	0.35	0.24	0.295	0.26	0.42	0.52	0.53	0.42	0.465	0.525	0.475	0.435	0.425	0.455	0.345	0.27	0.475	0.44	0.415	0.485	0.52	0.285	0.33	0.42	0.31	0.44	0.39	0.43	0.52	0.47	0.51	0.53	0.515	0.45	0.52	0.435	0.485	0.49	0.395	0.495
0.8	0.315	0.715	0.83	0.74	0.68	0.385	1	0.245	0.36	0.33	0.74	0.75	0.77	0.5	0.37	0.18	0.245	0.125	0.175	0.305	0.105	0.31	0.115	0.295	0.455	0.135	0.305	0.285	0.265	0.205	0.25	0.695	0.37	0.275	0.315	0.345	0.085	0.16	0.125	0.235	0.155	0.175	0.115	0.17	0.085	0.22	0.145	0.28	0.35
0.19	0.375	0.25	0.2	0.225	0.19	0.64	0.245	1	0.27	0.32	0.21	0.23	0.205	0.29	0.28	0.735	0.58	0.67	0.77	0.45	0.65	0.455	0.635	0.355	0.23	0.71	0.595	0.495	0.635	0.675	0.17	0.18	0.23	0.155	0.365	0.215	0.62	0.675	0.63	0.51	0.625	0.61	0.645	0.635	0.63	0.605	0.625	0.415	0.255
0.255	0.22	0.2	0.325	0.29	0.165	0.51	0.36	0.27	1	0.23	0.195	0.26	0.25	0.435	0.98	0.15	0.12	0.11	0.145	0.29	0.07	0.215	0.09	0.21	0.255	0.095	0.205	0.185	0.255	0.17	0.435	0.445	0.71	0.46	0.415	0.66	0.07	0.165	0.145	0.285	0.205	0.27	0.095	0.255	0.075	0.22	0.175	0.345	0.975
0.33	0.78	0.49	0.29	0.405	0.455	0.35	0.33	0.32	0.23	1	0.43	0.43	0.31	0.635	0.23	0.3	0.525	0.22	0.295	0.575	0.205	0.67	0.3	0.745	0.635	0.275	0.53	0.605	0.52	0.32	0.53	0.35	0.445	0.53	0.57	0.48	0.195	0.26	0.245	0.435	0.285	0.225	0.21	0.275	0.215	0.41	0.275	0.505	0.215
0.765	0.415	0.815	0.755	0.785	0.805	0.24	0.74	0.21	0.195	0.43	1	0.82	0.77	0.55	0.205	0.16	0.29	0.105	0.16	0.345	0.1	0.4	0.105	0.405	0.585	0.115	0.345	0.35	0.305	0.22	0.325	0.625	0.335	0.35	0.325	0.35	0.075	0.155	0.115	0.2	0.135	0.13	0.105	0.145	0.085	0.23	0.13	0.295	0.19
0.785	0.41	0.79	0.755	0.89	0.775	0.295	0.75	0.23	0.26	0.43	0.82	1	0.755	0.585	0.27	0.185	0.29	0.11	0.155	0.39	0.095	0.4	0.105	0.38	0.58	0.115	0.365	0.365	0.33	0.225	0.37	0.72	0.395	0.4	0.375	0.395	0.075	0.155	0.125	0.27	0.16	0.175	0.11	0.185	0.085	0.25	0.15	0.35	0.25
0.765	0.295	0.645	0.815	0.725	0.7	0.26	0.77	0.205	0.25	0.31	0.77	0.755	1	0.425	0.26	0.165	0.23	0.105	0.15	0.265	0.1	0.31	0.095	0.29	0.465	0.11	0.275	0.275	0.275	0.2	0.23	0.65	0.295	0.255	0.275	0.29	0.08	0.145	0.12	0.205	0.135	0.145	0.095	0.14	0.085	0.22	0.135	0.255	0.245
0.465	0.59	0.59	0.455	0.55	0.525	0.42	0.5	0.29	0.435	0.635	0.55	0.585	0.425	1	0.44	0.18	0.34	0.1	0.17	0.48	0.08	0.56	0.125	0.585	0.675	0.12	0.42	0.415	0.42	0.215	0.51	0.49	0.58	0.535	0.505	0.58	0.075	0.16	0.115	0.33	0.175	0.15	0.085	0.175	0.09	0.285	0.155	0.405	0.42
0.265	0.225	0.21	0.335	0.3	0.175	0.52	0.37	0.28	0.98	0.23	0.205	0.27	0.26	0.44	1	0.15	0.125	0.11	0.15	0.295	0.075	0.225	0.09	0.22	0.265	0.105	0.215	0.19	0.265	0.18	0.43	0.435	0.705	0.455	0.41	0.655	0.07	0.175	0.135	0.28	0.195	0.26	0.1	0.245	0.075	0.225	0.17	0.335	0.965
0.165	0.325	0.185	0.155	0.17	0.16	0.53	0.18	0.735	0.15	0.3	0.16	0.185	0.165	0.18	0.15	1	0.625	0.82	0.895	0.4	0.81	0.41	0.785	0.275	0.14	0.825	0.57	0.595	0.525	0.79	0.095	0.145	0.14	0.11	0.345	0.135	0.785	0.775	0.725	0.59	0.71	0.7	0.805	0.715	0.795	0.71	0.71	0.46	0.135
0.235	0.595	0.315	0.205	0.28	0.34	0.42	0.245	0.58	0.12	0.525	0.29	0.29	0.23	0.34	0.125	0.625	1	0.56	0.64	0.62	0.54	0.57	0.635	0.52	0.39	0.625	0.7	0.79	0.705	0.63	0.355	0.225	0.32	0.345	0.475	0.33	0.515	0.57	0.545	0.59	0.55	0.46	0.54	0.555	0.54	0.565	0.54	0.58	0.13
0.105	0.245	0.12	0.11	0.105	0.09	0.465	0.125	0.67	0.11	0.22	0.105	0.11	0.105	0.1	0.11	0.82	0.56	1	0.83	0.34	0.915	0.31	0.885	0.2	0.085	0.865	0.47	0.525	0.45	0.815	0.06	0.095	0.09	0.065	0.32	0.085	0.935	0.85	0.835	0.595	0.795	0.77	0.925	0.765	0.925	0.685	0.81	0.435	0.11
0.14	0.33	0.18	0.14	0.155	0.135	0.525	0.175	0.77	0.145	0.295	0.16	0.155	0.15	0.17	0.15	0.895	0.64	0.83	1	0.365	0.805	0.44	0.795	0.295	0.15	0.84	0.575	0.565	0.525	0.775	0.075	0.13	0.115	0.085	0.315	0.11	0.785	0.78	0.715	0.555	0.69	0.695	0.81	0.7	0.79	0.69	0.7	0.43	0.13
0.295	0.66	0.365	0.27	0.375	0.405	0.475	0.305	0.45	0.29	0.575	0.345	0.39	0.265	0.48	0.295	0.4	0.62	0.34	0.365	1	0.31	0.56	0.405	0.57	0.475	0.39	0.605	0.7	0.68	0.44	0.59	0.35	0.545	0.6	0.62	0.56	0.305	0.4	0.38	0.585	0.43	0.375	0.325	0.47	0.33	0.475	0.415	0.685	0.29
0.105	0.23	0.11	0.09	0.095	0.08	0.435	0.105	0.65	0.07	0.205	0.1	0.095	0.1	0.08	0.075	0.81	0.54	0.915	0.805	0.31	1	0.305	0.86	0.18	0.06	0.86	0.465	0.5	0.42	0.825	0.03	0.075	0.05	0.035	0.29	0.05	0.93	0.82	0.805	0.56	0.765	0.755	0.925	0.715	0.925	0.695	0.78	0.4	0.07
0.315	0.665	0.48	0.275	0.39	0.405	0.425	0.31	0.455	0.215	0.67	0.4	0.4	0.31	0.56	0.225	0.41	0.57	0.31	0.44	0.56	0.305	1	0.32	0.73	0.54	0.335	0.72	0.58	0.59	0.41	0.37	0.285	0.35	0.355	0.45	0.355	0.285	0.33	0.275	0.395	0.295	0.3	0.3	0.3	0.285	0.405	0.28	0.43	0.2
0.1	0.315	0.13	0.09	0.095	0.125	0.455	0.115	0.635	0.09	0.3	0.105	0.105	0.095	0.125	0.09	0.785	0.635	0.885	0.795	0.405	0.86	0.32	1	0.265	0.135	0.885	0.485	0.58	0.5	0.835	0.13	0.11	0.13	0.13	0.365	0.13	0.85	0.82	0.815	0.63	0.795	0.73	0.87	0.75	0.88	0.695	0.805	0.485	0.09
0.275	0.775	0.505	0.24	0.36	0.45	0.345	0.295	0.355	0.21	0.745	0.405	0.38	0.29	0.585	0.22	0.275	0.52	0.2	0.295	0.57	0.18	0.73	0.265	1	0.67	0.255	0.595	0.545	0.56	0.285	0.485	0.27	0.425	0.455	0.455	0.455	0.165	0.22	0.2	0.35	0.22	0.18	0.185	0.225	0.185	0.32	0.215	0.425	0.2
0.445	0.605	0.625	0.415	0.555	0.635	0.27	0.455	0.23	0.255	0.635	0.585	0.58	0.465	0.675	0.265	0.14	0.39	0.085	0.15	0.475	0.06	0.54	0.135	0.67	1	0.11	0.43	0.48	0.49	0.195	0.515	0.43	0.475	0.51	0.4	0.5	0.045	0.12	0.105	0.295	0.12	0.105	0.07	0.175	0.06	0.235	0.13	0.385	0.26
0.115	0.3	0.13	0.1	0.115	0.12	0.475	0.135	0.71	0.095	0.275	0.115	0.115	0.11	0.12	0.105	0.825	0.625	0.865	0.84	0.39	0.86	0.335	0.885	0.255	0.11	1	0.52	0.57	0.5	0.815	0.09	0.11	0.1	0.095	0.335	0.105	0.84	0.81	0.795	0.595	0.78	0.745	0.86	0.74	0.86	0.71	0.78	0.455	0.09
0.31	0.585	0.405	0.245	0.345	0.355	0.44	0.305	0.595	0.205	0.53	0.345	0.365	0.275	0.42	0.215	0.57	0.7	0.47	0.575	0.605	0.465	0.72	0.485	0.595	0.43	0.52	1	0.69	0.705	0.535	0.33	0.255	0.33	0.325	0.455	0.335	0.43	0.465	0.42	0.465	0.425	0.44	0.47	0.455	0.44	0.525	0.425	0.5	0.195
0.29	0.645	0.36	0.26	0.33	0.39	0.415	0.285	0.495	0.185	0.605	0.35	0.365	0.275	0.415	0.19	0.595	0.79	0.525	0.565	0.7	0.5	0.58	0.58	0.545	0.48	0.57	0.69	1	0.715	0.62	0.435	0.295	0.42	0.44	0.58	0.435	0.485	0.55	0.535	0.64	0.545	0.49	0.505	0.58	0.51	0.63	0.56	0.685	0.19
0.25	0.575	0.335	0.245	0.32	0.345	0.485	0.265	0.635	0.255	0.52	0.305	0.33	0.275	0.42	0.265	0.525	0.705	0.45	0.525	0.68	0.42	0.59	0.5	0.56	0.49	0.5	0.705	0.715	1	0.53	0.415	0.28	0.445	0.405	0.5	0.44	0.4	0.485	0.455	0.54	0.46	0.42	0.435	0.515	0.43	0.51	0.48	0.585	0.26
0.195	0.35	0.225	0.19	0.215	0.21	0.52	0.205	0.675	0.17	0.32	0.22	0.225	0.2	0.215	0.18	0.79	0.63	0.815	0.775	0.44	0.825	0.41	0.835	0.285	0.195	0.815	0.535	0.62	0.53	1	0.15	0.185	0.17	0.15	0.42	0.17	0.79	0.85	0.805	0.66	0.8	0.75	0.81	0.79	0.79	0.775	0.82	0.52	0.165
0.255	0.555	0.325	0.245	0.34	0.345	0.285	0.25	0.17	0.435	0.53	0.325	0.37	0.23	0.51	0.43	0.095	0.355	0.06	0.075	0.59	0.03	0.37	0.13	0.485	0.515	0.09	0.33	0.435	0.415	0.15	1	0.38	0.715	0.905	0.595	0.76	0.035	0.14	0.115	0.375	0.185	0.125	0.045	0.205	0.06	0.275	0.155	0.48	0.445
0.68	0.315	0.595	0.7	0.74	0.63	0.33	0.695	0.18	0.445	0.35	0.625	0.72	0.65	0.49	0.435	0.145	0.225	0.095	0.13	0.35	0.075	0.285	0.11	0.27	0.43	0.11	0.255	0.295	0.28	0.185	0.38	1	0.485	0.415	0.42	0.475	0.07	0.17	0.155	0.315	0.22	0.23	0.085	0.235	0.08	0.235	0.19	0.38	0.435
0.335	0.45	0.345	0.355	0.375	0.365	0.42	0.37	0.23	0.71	0.445	0.335	0.395	0.295	0.58	0.705	0.14	0.32	0.09	0.115	0.545	0.05	0.35	0.13	0.425	0.475	0.1	0.33	0.42	0.445	0.17	0.715	0.485	1	0.74	0.6	0.94	0.05	0.145	0.13	0.4	0.195	0.175	0.075	0.255	0.07	0.26	0.17	0.55	0.715
0.275	0.54	0.335	0.265	0.37	0.365	0.31	0.275	0.155	0.46	0.53	0.35	0.4	0.255	0.535	0.455	0.11	0.345	0.065	0.085	0.6	0.035	0.355	0.13	0.455	0.51	0.095	0.325	0.44	0.405	0.15	0.905	0.415	0.74	1	0.61	0.785	0.04	0.15	0.125	0.395	0.195	0.13	0.055	0.215	0.06	0.285	0.165	0.515	0.47
0.28	0.535	0.32	0.3	0.355	0.34	0.44	0.315	0.365	0.415	0.57	0.325	0.375	0.275	0.505	0.41	0.345	0.475	0.32	0.315	0.62	0.29	0.45	0.365	0.455	0.4	0.335	0.455	0.58	0.5	0.42	0.595	0.42	0.6	0.61	1	0.595	0.295	0.42	0.38	0.64	0.465	0.425	0.315	0.47	0.32	0.53	0.43	0.685	0.41
0.315	0.48	0.335	0.33	0.37	0.365	0.39	0.345	0.215	0.66	0.48	0.35	0.395	0.29	0.58	0.655	0.135	0.33	0.085	0.11	0.56	0.05	0.355	0.13	0.455	0.5	0.105	0.335	0.435	0.44	0.17	0.76	0.475	0.94	0.785	0.595	1	0.05	0.145	0.13	0.405	0.2	0.17	0.07	0.245	0.075	0.265	0.175	0.54	0.665
0.075	0.215	0.08	0.085	0.075	0.055	0.43	0.085	0.62	0.07	0.195	0.075	0.075	0.08	0.075	0.07	0.785	0.515	0.935	0.785	0.305	0.93	0.285	0.85	0.165	0.045	0.84	0.43	0.485	0.4	0.79	0.035	0.07	0.05	0.04	0.295	0.05	1	0.84	0.845	0.57	0.78	0.765	0.94	0.735	0.945	0.66	0.815	0.405	0.07
0.14	0.29	0.14	0.16	0.17	0.135	0.52	0.16	0.675	0.165	0.26	0.155	0.155	0.145	0.16	0.175	0.775	0.57	0.85	0.78	0.4	0.82	0.33	0.82	0.22	0.12	0.81	0.465	0.55	0.485	0.85	0.14	0.17	0.145	0.15	0.42	0.145	0.84	1	0.865	0.68	0.87	0.775	0.845	0.825	0.835	0.765	0.855	0.5	0.17
0.1	0.275	0.1	0.115	0.135	0.12	0.47	0.125	0.63	0.145	0.245	0.115	0.125	0.12	0.115	0.135	0.725	0.545	0.835	0.715	0.38	0.805	0.275	0.815	0.2	0.105	0.795	0.42	0.535	0.455	0.805	0.115	0.155	0.13	0.125	0.38	0.13	0.845	0.865	1	0.65	0.885	0.795	0.84	0.82	0.84	0.705	0.905	0.5	0.145
0.2	0.455	0.205	0.215	0.26	0.24	0.51	0.235	0.51	0.285	0.435	0.2	0.27	0.205	0.33	0.28	0.59	0.59	0.595	0.555	0.585	0.56	0.395	0.63	0.35	0.295	0.595	0.465	0.64	0.54	0.66	0.375	0.315	0.4	0.395	0.64	0.405	0.57	0.68	0.65	1	0.735	0.665	0.58	0.74	0.595	0.705	0.695	0.7	0.285
0.135	0.315	0.125	0.145	0.17	0.145	0.53	0.155	0.625	0.205	0.285	0.135	0.16	0.135	0.175	0.195	0.71	0.55	0.795	0.69	0.43	0.765	0.295	0.795	0.22	0.12	0.78	0.425	0.545	0.46	0.8	0.185	0.22	0.195	0.195	0.465	0.2	0.78	0.87	0.885	0.735	1	0.805	0.795	0.865	0.8	0.765	0.875	0.545	0.205
0.15	0.245	0.125	0.165	0.19	0.11	0.515	0.175	0.61	0.27	0.225	0.13	0.175	0.145	0.15	0.26	0.7	0.46	0.77	0.695	0.375	0.755	0.3	0.73	0.18	0.105	0.745	0.44	0.49	0.42	0.75	0.125	0.23	0.175	0.13	0.425	0.17	0.765	0.775	0.795	0.665	0.805	1	0.795	0.795	0.77	0.685	0.8	0.52	0.265
0.105	0.225	0.11	0.1	0.105	0.09	0.45	0.115	0.645	0.095	0.21	0.105	0.11	0.095	0.085	0.1	0.805	0.54	0.925	0.81	0.325	0.925	0.3	0.87	0.185	0.07	0.86	0.47	0.505	0.435	0.81	0.045	0.085	0.075	0.055	0.315	0.07	0.94	0.845	0.84	0.58	0.795	0.795	1	0.76	0.93	0.685	0.805	0.425	0.095
0.145	0.315	0.135	0.155	0.195	0.175	0.52	0.17	0.635	0.255	0.275	0.145	0.185	0.14	0.175	0.245	0.715	0.555	0.765	0.7	0.47	0.715	0.3	0.75	0.225	0.175	0.74	0.455	0.58	0.515	0.79	0.205	0.235	0.255	0.215	0.47	0.245	0.735	0.825	0.82	0.74	0.865	0.795	0.76	1	0.75	0.745	0.83	0.615	0.265
0.08	0.235	0.085	0.09	0.08	0.07	0.435	0.085	0.63	0.075	0.215	0.085	0.085	0.085	0.09	0.075	0.795	0.54	0.925	0.79	0.33	0.925	0.285	0.88	0.185	0.06	0.86	0.44	0.51	0.43	0.79	0.06	0.08	0.07	0.06	0.32	0.075	0.945	0.835	0.84	0.595	0.8	0.77	0.93	0.75	1	0.685	0.83	0.425	0.075
0.195	0.405	0.22	0.205	0.245	0.225	0.485	0.22	0.605	0.22	0.41	0.23	0.25	0.22	0.285	0.225	0.71	0.565	0.685	0.69	0.475	0.695	0.405	0.695	0.32	0.235	0.71	0.525	0.63	0.51	0.775	0.275	0.235	0.26	0.285	0.53	0.265	0.66	0.765	0.705	0.705	0.765	0.685	0.685	0.745	0.685	1	0.76	0.59	0.22
0.125	0.295	0.11	0.135	0.16	0.13	0.49	0.145	0.625	0.175	0.275	0.13	0.15	0.135	0.155	0.17	0.71	0.54	0.81	0.7	0.415	0.78	0.28	0.805	0.215	0.13	0.78	0.425	0.56	0.48	0.82	0.155	0.19	0.17	0.165	0.43	0.175	0.815	0.855	0.905	0.695	0.875	0.8	0.805	0.83	0.83	0.76	1	0.53	0.175
0.265	0.505	0.285	0.26	0.335	0.335	0.395	0.28	0.415	0.345	0.505	0.295	0.35	0.255	0.405	0.335	0.46	0.58	0.435	0.43	0.685	0.4	0.43	0.485	0.425	0.385	0.455	0.5	0.685	0.585	0.52	0.48	0.38	0.55	0.515	0.685	0.54	0.405	0.5	0.5	0.7	0.545	0.52	0.425	0.615	0.425	0.59	0.53	1	0.355
0.25	0.215	0.19	0.32	0.28	0.165	0.495	0.35	0.255	0.975	0.215	0.19	0.25	0.245	0.42	0.965	0.135	0.13	0.11	0.13	0.29	0.07	0.2	0.09	0.2	0.26	0.09	0.195	0.19	0.26	0.165	0.445	0.435	0.715	0.47	0.41	0.665	0.07	0.17	0.145	0.285	0.205	0.265	0.095	0.265	0.075	0.22	0.175	0.355	1
0.075	0.215	0.08	0.07	0.085	0.055	0.425	0.085	0.625	0.08	0.195	0.075	0.08	0.075	0.07	0.075	0.78	0.52	0.915	0.775	0.305	0.95	0.275	0.85	0.165	0.045	0.845	0.435	0.475	0.4	0.79	0.035	0.08	0.05	0.04	0.29	0.05	0.955	0.835	0.845	0.57	0.79	0.775	0.94	0.75	0.94	0.66	0.81	0.415	0.08
0.105	0.24	0.115	0.1	0.13	0.08	0.49	0.13	0.685	0.155	0.225	0.1	0.12	0.1	0.125	0.15	0.805	0.52	0.88	0.815	0.355	0.885	0.32	0.815	0.195	0.08	0.845	0.47	0.5	0.45	0.79	0.065	0.13	0.105	0.07	0.335	0.1	0.87	0.825	0.795	0.615	0.775	0.79	0.88	0.765	0.87	0.68	0.775	0.46	0.145
0.13	0.25	0.14	0.11	0.125	0.105	0.465	0.135	0.695	0.105	0.23	0.125	0.125	0.115	0.105	0.11	0.835	0.565	0.905	0.85	0.33	0.945	0.34	0.86	0.205	0.085	0.89	0.505	0.52	0.455	0.84	0.05	0.1	0.08	0.055	0.315	0.075	0.9	0.825	0.795	0.58	0.77	0.78	0.93	0.735	0.895	0.715	0.775	0.42	0.1
0.115	0.235	0.12	0.11	0.145	0.09	0.495	0.14	0.665	0.18	0.215	0.11	0.135	0.11	0.135	0.17	0.765	0.495	0.83	0.765	0.355	0.85	0.31	0.78	0.175	0.075	0.815	0.455	0.5	0.425	0.77	0.07	0.155	0.11	0.075	0.36	0.105	0.84	0.8	0.8	0.625	0.79	0.845	0.85	0.785	0.845	0.655	0.78	0.47	0.17
0.095	0.24	0.115	0.095	0.115	0.075	0.47	0.12	0.685	0.13	0.225	0.095	0.11	0.09	0.105	0.13	0.82	0.535	0.915	0.825	0.345	0.895	0.305	0.835	0.195	0.075	0.86	0.465	0.505	0.445	0.785	0.065	0.115	0.095	0.065	0.32	0.09	0.905	0.835	0.82	0.595	0.785	0.79	0.91	0.755	0.905	0.68	0.78	0.445	0.12
0.09	0.245	0.105	0.09	0.1	0.075	0.455	0.115	0.68	0.105	0.22	0.085	0.095	0.08	0.09	0.105	0.835	0.56	0.93	0.845	0.34	0.895	0.315	0.84	0.195	0.08	0.885	0.475	0.52	0.445	0.78	0.05	0.1	0.085	0.06	0.305	0.08	0.91	0.82	0.795	0.585	0.76	0.745	0.9	0.745	0.895	0.67	0.77	0.425	0.095
0.08	0.22	0.085	0.075	0.09	0.06	0.435	0.095	0.635	0.095	0.2	0.08	0.085	0.075	0.075	0.09	0.78	0.525	0.93	0.79	0.315	0.93	0.285	0.86	0.175	0.06	0.85	0.445	0.485	0.415	0.79	0.04	0.085	0.065	0.045	0.3	0.06	0.95	0.83	0.84	0.575	0.795	0.79	0.95	0.765	0.94	0.66	0.81	0.425	0.095
0.09	0.225	0.095	0.085	0.09	0.06	0.445	0.1	0.645	0.085	0.21	0.08	0.09	0.08	0.085	0.085	0.81	0.525	0.93	0.805	0.315	0.93	0.295	0.85	0.175	0.055	0.86	0.45	0.495	0.42	0.79	0.04	0.08	0.065	0.045	0.305	0.06	0.955	0.845	0.825	0.575	0.785	0.765	0.935	0.74	0.94	0.665	0.8	0.41	0.085
0.195	0.43	0.25	0.195	0.225	0.24	0.55	0.235	0.765	0.195	0.395	0.205	0.215	0.19	0.255	0.205	0.745	0.74	0.68	0.755	0.515	0.665	0.46	0.71	0.41	0.265	0.74	0.625	0.655	0.67	0.73	0.2	0.205	0.245	0.2	0.425	0.235	0.625	0.695	0.65	0.605	0.65	0.585	0.66	0.675	0.645	0.66	0.665	0.52	0.19
0.165	0.275	0.185	0.17	0.18	0.14	0.565	0.205	0.77	0.235	0.27	0.16	0.175	0.155	0.195	0.225	0.785	0.56	0.825	0.81	0.39	0.78	0.39	0.77	0.225	0.13	0.81	0.51	0.54	0.51	0.76	0.115	0.185	0.17	0.12	0.375	0.16	0.775	0.79	0.77	0.615	0.76	0.775	0.79	0.765	0.78	0.655	0.74	0.475	0.225
0.205	0.275	0.19	0.225	0.23	0.15	0.635	0.245	0.73	0.33	0.255	0.17	0.205	0.19	0.24	0.34	0.695	0.5	0.7	0.725	0.405	0.68	0.38	0.665	0.235	0.16	0.73	0.545	0.48	0.525	0.675	0.14	0.245	0.255	0.155	0.365	0.235	0.665	0.675	0.655	0.555	0.66	0.735	0.695	0.66	0.675	0.59	0.645	0.455	0.325
0.335	0.435	0.32	0.345	0.355	0.285	0.62	0.405	0.45	0.625	0.415	0.315	0.325	0.31	0.505	0.635	0.345	0.37	0.265	0.345	0.47	0.25	0.49	0.275	0.44	0.4	0.29	0.475	0.39	0.485	0.355	0.36	0.39	0.545	0.38	0.44	0.51	0.225	0.32	0.275	0.43	0.325	0.365	0.26	0.35	0.23	0.37	0.305	0.455	0.61
0.14	0.25	0.155	0.14	0.165	0.105	0.545	0.17	0.74	0.215	0.25	0.135	0.15	0.12	0.165	0.21	0.785	0.535	0.83	0.815	0.37	0.815	0.35	0.775	0.21	0.105	0.825	0.485	0.51	0.49	0.74	0.09	0.18	0.15	0.09	0.345	0.14	0.81	0.78	0.755	0.595	0.735	0.765	0.825	0.735	0.81	0.645	0.74	0.445	0.205
0.135	0.235	0.155	0.145	0.155	0.1	0.55	0.185	0.73	0.205	0.245	0.13	0.15	0.12	0.175	0.205	0.78	0.525	0.825	0.8	0.345	0.815	0.35	0.75	0.2	0.095	0.795	0.485	0.485	0.47	0.725	0.08	0.155	0.145	0.085	0.335	0.14	0.815	0.755	0.72	0.565	0.705	0.74	0.82	0.695	0.81	0.63	0.715	0.425	0.195
0.1	0.24	0.11	0.09	0.1	0.085	0.46	0.12	0.665	0.09	0.225	0.095	0.1	0.09	0.09	0.095	0.805	0.545	0.915	0.815	0.325	0.935	0.305	0.865	0.2	0.07	0.885	0.465	0.505	0.43	0.82	0.045	0.085	0.07	0.05	0.31	0.07	0.925	0.835	0.83	0.58	0.79	0.785	0.935	0.74	0.925	0.68	0.795	0.42	0.09
0.105	0.24	0.11	0.1	0.14	0.075	0.475	0.125	0.66	0.155	0.22	0.095	0.13	0.1	0.12	0.145	0.78	0.51	0.87	0.78	0.35	0.88	0.315	0.81	0.185	0.08	0.83	0.46	0.505	0.44	0.795	0.065	0.14	0.1	0.07	0.335	0.095	0.87	0.805	0.825	0.615	0.8	0.83	0.88	0.78	0.87	0.665	0.8	0.47	0.145
0.095	0.225	0.105	0.085	0.095	0.075	0.44	0.105	0.655	0.085	0.205	0.09	0.095	0.085	0.08	0.085	0.815	0.55	0.925	0.815	0.325	0.945	0.305	0.865	0.18	0.06	0.87	0.47	0.51	0.435	0.805	0.035	0.08	0.065	0.04	0.295	0.06	0.93	0.82	0.805	0.565	0.775	0.765	0.945	0.735	0.935	0.68	0.785	0.405	0.085
0.21	0.31	0.22	0.21	0.23	0.15	0.61	0.245	0.775	0.27	0.275	0.195	0.22	0.2	0.25	0.28	0.72	0.545	0.72	0.745	0.405	0.71	0.4	0.675	0.285	0.19	0.755	0.57	0.505	0.57	0.7	0.13	0.21	0.22	0.14	0.34	0.205	0.69	0.705	0.665	0.535	0.665	0.71	0.71	0.66	0.705	0.595	0.665	0.43	0.255
0.175	0.425	0.22	0.185	0.24	0.215	0.5	0.215	0.445	0.385	0.43	0.195	0.24	0.165	0.39	0.38	0.44	0.4	0.425	0.44	0.445	0.395	0.365	0.47	0.345	0.255	0.45	0.37	0.43	0.37	0.515	0.4	0.3	0.39	0.41	0.65	0.4	0.4	0.505	0.485	0.58	0.56	0.505	0.42	0.535	0.425	0.57	0.525	0.495	0.37
0.165	0.215	0.135	0.21	0.23	0.16	0.375	0.215	0.275	0.545	0.22	0.15	0.205	0.18	0.265	0.535	0.3	0.22	0.305	0.29	0.35	0.28	0.17	0.315	0.15	0.18	0.31	0.195	0.285	0.22	0.37	0.34	0.335	0.405	0.365	0.5	0.39	0.28	0.4	0.395	0.48	0.46	0.465	0.3	0.465	0.3	0.465	0.415	0.5	0.545
0.24	0.205	0.18	0.315	0.285	0.145	0.505	0.335	0.255	0.955	0.225	0.18	0.25	0.24	0.43	0.945	0.14	0.095	0.095	0.13	0.265	0.065	0.21	0.08	0.185	0.23	0.085	0.18	0.16	0.23	0.16	0.44	0.44	0.685	0.465	0.43	0.635	0.07	0.185	0.155	0.29	0.225	0.275	0.09	0.245	0.075	0.24	0.185	0.33	0.94
0.17	0.365	0.185	0.175	0.23	0.175	0.505	0.195	0.535	0.325	0.375	0.195	0.23	0.16	0.305	0.32	0.56	0.43	0.565	0.555	0.45	0.535	0.375	0.55	0.29	0.205	0.545	0.4	0.495	0.415	0.61	0.32	0.29	0.29	0.33	0.585	0.31	0.535	0.64	0.595	0.625	0.66	0.62	0.54	0.66	0.55	0.715	0.64	0.55	0.31
0.215	0.265	0.19	0.265	0.275	0.195	0.39	0.285	0.195	0.67	0.29	0.19	0.245	0.225	0.37	0.66	0.175	0.155	0.125	0.14	0.345	0.1	0.225	0.145	0.225	0.245	0.135	0.18	0.25	0.23	0.2	0.44	0.39	0.515	0.465	0.515	0.495	0.105	0.215	0.21	0.35	0.28	0.275	0.12	0.285	0.125	0.295	0.235	0.44	0.655
0.235	0.205	0.18	0.31	0.28	0.14	0.475	0.33	0.245	0.885	0.225	0.18	0.245	0.235	0.425	0.875	0.13	0.095	0.085	0.12	0.255	0.055	0.21	0.07	0.185	0.22	0.075	0.18	0.16	0.23	0.15	0.415	0.43	0.61	0.44	0.415	0.57	0.06	0.17	0.145	0.265	0.215	0.26	0.08	0.235	0.065	0.225	0.175	0.31	0.87
0.325	0.22	0.265	0.38	0.34	0.21	0.44	0.435	0.255	0.755	0.265	0.275	0.33	0.33	0.44	0.745	0.15	0.115	0.11	0.15	0.23	0.08	0.22	0.09	0.195	0.285	0.095	0.2	0.18	0.22	0.17	0.325	0.48	0.525	0.34	0.36	0.495	0.075	0.165	0.145	0.25	0.205	0.245	0.095	0.24	0.08	0.22	0.175	0.295	0.74
0.2	0.1	0.155	0.215	0.18	0.12	0.23	0.24	0.155	0.235	0.125	0.17	0.185	0.18	0.23	0.235	0.1	0.085	0.075	0.09	0.135	0.055	0.115	0.075	0.075	0.12	0.07	0.11	0.105	0.115	0.12	0.13	0.205	0.2	0.15	0.175	0.19	0.055	0.115	0.095	0.135	0.125	0.115	0.065	0.125	0.06	0.135	0.11	0.13	0.23
0.17	0.11	0.15	0.2	0.17	0.115	0.24	0.215	0.145	0.245	0.13	0.16	0.175	0.165	0.225	0.245	0.09	0.075	0.07	0.075	0.13	0.05	0.11	0.065	0.08	0.115	0.07	0.11	0.11	0.11	0.11	0.145	0.195	0.22	0.16	0.185	0.21	0.05	0.105	0.1	0.135	0.13	0.105	0.055	0.12	0.06	0.13	0.11	0.125	0.24
0.755	0.265	0.615	0.8	0.715	0.6	0.34	0.775	0.19	0.37	0.31	0.67	0.72	0.68	0.5	0.365	0.155	0.21	0.115	0.13	0.28	0.08	0.28	0.095	0.23	0.39	0.095	0.245	0.25	0.235	0.17	0.28	0.705	0.395	0.295	0.335	0.37	0.08	0.165	0.125	0.25	0.185	0.175	0.095	0.185	0.085	0.2	0.16	0.275	0.365
0.695	0.18	0.525	0.755	0.675	0.535	0.3	0.72	0.17	0.37	0.22	0.615	0.67	0.68	0.375	0.36	0.14	0.135	0.1	0.115	0.185	0.075	0.18	0.09	0.145	0.31	0.09	0.16	0.17	0.165	0.17	0.205	0.695	0.3	0.23	0.255	0.285	0.075	0.15	0.135	0.22	0.18	0.19	0.085	0.185	0.08	0.18	0.16	0.225	0.365
0.275	0.135	0.23	0.28	0.265	0.195	0.255	0.31	0.17	0.27	0.16	0.245	0.27	0.245	0.25	0.27	0.12	0.095	0.09	0.11	0.16	0.06	0.125	0.085	0.095	0.145	0.085	0.12	0.14	0.14	0.145	0.15	0.3	0.245	0.17	0.195	0.23	0.06	0.13	0.11	0.17	0.15	0.125	0.075	0.155	0.07	0.155	0.13	0.16	0.26
0.455	0.19	0.38	0.495	0.46	0.34	0.345	0.535	0.21	0.45	0.215	0.395	0.445	0.455	0.38	0.45	0.125	0.115	0.085	0.13	0.19	0.06	0.18	0.08	0.145	0.295	0.085	0.17	0.155	0.18	0.145	0.205	0.525	0.34	0.225	0.275	0.315	0.055	0.145	0.12	0.195	0.18	0.175	0.07	0.175	0.065	0.18	0.165	0.19	0.435
0.23	0.155	0.185	0.27	0.235	0.15	0.29	0.305	0.16	0.36	0.17	0.195	0.235	0.23	0.285	0.36	0.105	0.09	0.08	0.105	0.155	0.06	0.13	0.075	0.115	0.16	0.075	0.12	0.13	0.135	0.13	0.195	0.31	0.32	0.21	0.235	0.3	0.055	0.115	0.105	0.185	0.15	0.14	0.055	0.14	0.065	0.16	0.135	0.185	0.345
0.265	0.12	0.23	0.305	0.275	0.205	0.255	0.29	0.175	0.275	0.15	0.25	0.28	0.24	0.25	0.275	0.125	0.085	0.09	0.11	0.145	0.07	0.125	0.075	0.085	0.125	0.08	0.125	0.13	0.125	0.15	0.135	0.295	0.22	0.15	0.195	0.215	0.065	0.135	0.105	0.155	0.145	0.135	0.075	0.15	0.07	0.15	0.13	0.15	0.265
0.755	0.41	0.72	0.76	0.845	0.775	0.255	0.7	0.175	0.245	0.43	0.78	0.855	0.705	0.54	0.245	0.145	0.295	0.09	0.13	0.405	0.07	0.365	0.115	0.38	0.535	0.12	0.31	0.365	0.31	0.2	0.4	0.75	0.405	0.425	0.41	0.42	0.07	0.165	0.145	0.29	0.195	0.165	0.08	0.19	0.085	0.245	0.185	0.35	0.235
0.68	0.15	0.515	0.775	0.625	0.52	0.32	0.715	0.19	0.465	0.185	0.6	0.62	0.67	0.355	0.455	0.15	0.12	0.105	0.125	0.155	0.085	0.15	0.085	0.12	0.285	0.09	0.155	0.15	0.145	0.175	0.175	0.64	0.28	0.19	0.215	0.26	0.075	0.155	0.13	0.195	0.17	0.19	0.095	0.18	0.085	0.18	0.155	0.19	0.46
0.44	0.115	0.365	0.475	0.42	0.355	0.245	0.485	0.15	0.265	0.155	0.405	0.435	0.415	0.26	0.265	0.1	0.08	0.08	0.095	0.135	0.055	0.11	0.07	0.085	0.205	0.07	0.1	0.12	0.12	0.135	0.135	0.45	0.24	0.155	0.19	0.22	0.05	0.115	0.1	0.15	0.13	0.115	0.06	0.14	0.06	0.135	0.125	0.145	0.255
0.395	0.115	0.35	0.41	0.405	0.365	0.18	0.415	0.14	0.185	0.145	0.39	0.42	0.375	0.185	0.185	0.105	0.09	0.075	0.085	0.135	0.05	0.09	0.075	0.075	0.195	0.07	0.1	0.13	0.125	0.13	0.125	0.39	0.18	0.135	0.165	0.18	0.05	0.115	0.1	0.15	0.13	0.11	0.06	0.135	0.06	0.14	0.12	0.135	0.18
0.405	0.14	0.355	0.435	0.41	0.35	0.245	0.44	0.165	0.255	0.175	0.38	0.42	0.375	0.25	0.255	0.12	0.1	0.08	0.1	0.165	0.055	0.115	0.08	0.1	0.21	0.08	0.115	0.15	0.14	0.14	0.155	0.42	0.24	0.165	0.2	0.225	0.055	0.12	0.105	0.17	0.14	0.12	0.065	0.145	0.065	0.15	0.125	0.155	0.245
0.11	0.09	0.11	0.115	0.115	0.095	0.125	0.13	0.11	0.13	0.09	0.1	0.12	0.115	0.135	0.13	0.08	0.065	0.065	0.07	0.1	0.05	0.075	0.07	0.075	0.095	0.07	0.09	0.09	0.1	0.09	0.09	0.12	0.13	0.095	0.11	0.125	0.045	0.08	0.075	0.105	0.09	0.09	0.05	0.09	0.055	0.085	0.08	0.1	0.13
0.145	0.115	0.12	0.14	0.16	0.135	0.145	0.145	0.125	0.16	0.12	0.145	0.17	0.155	0.155	0.16	0.08	0.09	0.07	0.075	0.135	0.05	0.1	0.07	0.095	0.15	0.065	0.105	0.13	0.135	0.105	0.13	0.17	0.165	0.15	0.14	0.165	0.05	0.1	0.095	0.125	0.1	0.095	0.06	0.115	0.06	0.11	0.11	0.12	0.16
0.615	0.145	0.45	0.685	0.58	0.5	0.27	0.62	0.18	0.42	0.165	0.55	0.58	0.65	0.24	0.41	0.14	0.11	0.1	0.12	0.175	0.07	0.125	0.095	0.11	0.24	0.095	0.15	0.155	0.165	0.17	0.175	0.595	0.27	0.2	0.21	0.255	0.075	0.155	0.145	0.2	0.175	0.2	0.095	0.195	0.08	0.16	0.155	0.21	0.415
0.285	0.125	0.255	0.29	0.295	0.25	0.185	0.295	0.14	0.19	0.14	0.265	0.3	0.27	0.195	0.19	0.11	0.09	0.08	0.09	0.13	0.055	0.1	0.08	0.09	0.18	0.08	0.115	0.13	0.125	0.13	0.12	0.285	0.185	0.13	0.16	0.175	0.055	0.11	0.105	0.15	0.125	0.115	0.065	0.13	0.065	0.13	0.12	0.135	0.185
0.265	0.135	0.25	0.28	0.27	0.215	0.22	0.3	0.16	0.23	0.165	0.245	0.275	0.255	0.225	0.23	0.11	0.09	0.075	0.095	0.15	0.055	0.11	0.075	0.095	0.17	0.075	0.115	0.135	0.14	0.13	0.14	0.28	0.22	0.155	0.185	0.21	0.05	0.11	0.1	0.16	0.125	0.115	0.06	0.13	0.06	0.14	0.12	0.15	0.225
0.575	0.14	0.42	0.625	0.59	0.465	0.29	0.6	0.175	0.52	0.17	0.49	0.57	0.6	0.275	0.51	0.135	0.105	0.1	0.125	0.19	0.075	0.135	0.085	0.1	0.24	0.09	0.16	0.155	0.16	0.17	0.225	0.665	0.325	0.255	0.255	0.315	0.075	0.165	0.15	0.23	0.205	0.23	0.095	0.22	0.08	0.195	0.175	0.235	0.515
0.12	0.11	0.12	0.12	0.135	0.11	0.14	0.13	0.12	0.145	0.12	0.125	0.14	0.12	0.15	0.145	0.075	0.085	0.07	0.085	0.125	0.045	0.1	0.07	0.095	0.12	0.065	0.09	0.11	0.115	0.09	0.115	0.14	0.145	0.12	0.12	0.15	0.045	0.085	0.08	0.1	0.085	0.08	0.05	0.09	0.055	0.085	0.09	0.095	0.14
0.555	0.13	0.4	0.635	0.52	0.435	0.275	0.59	0.16	0.345	0.16	0.505	0.525	0.565	0.245	0.345	0.125	0.095	0.09	0.105	0.16	0.065	0.115	0.08	0.09	0.215	0.085	0.13	0.145	0.14	0.15	0.16	0.535	0.245	0.185	0.21	0.235	0.07	0.15	0.125	0.195	0.17	0.16	0.08	0.17	0.075	0.165	0.145	0.17	0.34
0.245	0.23	0.195	0.32	0.285	0.16	0.61	0.355	0.39	0.87	0.205	0.19	0.255	0.25	0.375	0.86	0.27	0.205	0.23	0.265	0.34	0.19	0.275	0.21	0.21	0.225	0.215	0.275	0.25	0.33	0.27	0.345	0.43	0.61	0.365	0.365	0.56	0.19	0.275	0.265	0.325	0.305	0.39	0.215	0.345	0.195	0.265	0.275	0.345	0.855
0.22	0.28	0.205	0.26	0.255	0.145	0.735	0.3	0.61	0.6	0.245	0.175	0.235	0.2	0.335	0.6	0.52	0.33	0.48	0.52	0.39	0.445	0.365	0.46	0.275	0.195	0.47	0.405	0.33	0.46	0.495	0.24	0.34	0.45	0.27	0.38	0.41	0.445	0.495	0.48	0.455	0.495	0.6	0.465	0.52	0.45	0.44	0.495	0.405	0.585
0.205	0.295	0.2	0.24	0.245	0.14	0.695	0.28	0.625	0.525	0.255	0.165	0.21	0.185	0.305	0.535	0.545	0.365	0.515	0.565	0.395	0.5	0.395	0.48	0.29	0.19	0.515	0.44	0.35	0.485	0.525	0.185	0.295	0.38	0.21	0.355	0.345	0.49	0.53	0.51	0.45	0.495	0.615	0.52	0.515	0.495	0.475	0.505	0.395	0.51
0.22	0.265	0.2	0.275	0.255	0.14	0.68	0.315	0.505	0.705	0.23	0.17	0.23	0.21	0.345	0.705	0.405	0.27	0.37	0.405	0.375	0.335	0.34	0.345	0.26	0.2	0.36	0.36	0.3	0.405	0.38	0.27	0.365	0.5	0.3	0.37	0.45	0.33	0.39	0.37	0.4	0.4	0.525	0.355	0.42	0.335	0.36	0.385	0.37	0.69
0.18	0.31	0.195	0.18	0.2	0.145	0.64	0.23	0.77	0.325	0.255	0.165	0.19	0.165	0.26	0.335	0.735	0.505	0.66	0.755	0.41	0.68	0.425	0.635	0.285	0.19	0.705	0.555	0.46	0.535	0.65	0.135	0.2	0.265	0.165	0.355	0.24	0.64	0.635	0.585	0.5	0.58	0.63	0.675	0.6	0.645	0.58	0.58	0.43	0.31
0.24	0.335	0.225	0.255	0.265	0.175	0.715	0.305	0.585	0.605	0.315	0.19	0.245	0.195	0.375	0.615	0.485	0.36	0.445	0.49	0.425	0.42	0.43	0.43	0.32	0.255	0.455	0.465	0.39	0.485	0.5	0.265	0.325	0.445	0.295	0.41	0.41	0.415	0.5	0.455	0.505	0.485	0.57	0.44	0.525	0.415	0.455	0.48	0.45	0.59
0.22	0.19	0.19	0.265	0.235	0.125	0.5	0.305	0.335	0.755	0.2	0.165	0.21	0.22	0.365	0.745	0.235	0.14	0.21	0.235	0.24	0.18	0.24	0.18	0.205	0.2	0.19	0.23	0.165	0.24	0.235	0.335	0.37	0.575	0.355	0.355	0.535	0.18	0.24	0.23	0.265	0.28	0.355	0.2	0.295	0.185	0.255	0.25	0.28	0.74
0.225	0.22	0.2	0.28	0.26	0.14	0.595	0.315	0.41	0.79	0.195	0.17	0.23	0.215	0.365	0.78	0.32	0.185	0.285	0.32	0.315	0.25	0.28	0.265	0.225	0.21	0.27	0.3	0.23	0.33	0.31	0.315	0.395	0.58	0.345	0.36	0.53	0.245	0.32	0.3	0.355	0.34	0.445	0.27	0.39	0.25	0.32	0.32	0.36	0.775
0.175	0.305	0.2	0.18	0.22	0.135	0.655	0.22	0.71	0.41	0.265	0.165	0.205	0.16	0.3	0.42	0.63	0.425	0.58	0.65	0.38	0.59	0.43	0.54	0.305	0.195	0.605	0.5	0.38	0.525	0.58	0.17	0.22	0.325	0.195	0.33	0.295	0.56	0.59	0.55	0.46	0.55	0.62	0.595	0.575	0.57	0.535	0.56	0.415	0.395
0.18	0.29	0.195	0.195	0.225	0.13	0.685	0.23	0.7	0.435	0.25	0.17	0.205	0.165	0.29	0.445	0.605	0.4	0.57	0.63	0.39	0.585	0.395	0.525	0.275	0.185	0.585	0.47	0.365	0.5	0.555	0.175	0.24	0.335	0.195	0.35	0.31	0.565	0.55	0.525	0.465	0.535	0.635	0.585	0.555	0.565	0.49	0.535	0.4	0.42
0.15	0.27	0.165	0.135	0.155	0.13	0.495	0.16	0.7	0.13	0.235	0.155	0.16	0.15	0.13	0.14	0.835	0.575	0.875	0.84	0.37	0.885	0.365	0.83	0.23	0.11	0.89	0.535	0.56	0.48	0.83	0.065	0.12	0.105	0.08	0.335	0.1	0.845	0.825	0.785	0.605	0.765	0.78	0.885	0.755	0.86	0.725	0.77	0.455	0.125
0.135	0.235	0.115	0.14	0.17	0.095	0.495	0.155	0.61	0.23	0.22	0.115	0.155	0.13	0.135	0.22	0.735	0.465	0.79	0.72	0.355	0.795	0.305	0.755	0.175	0.085	0.765	0.445	0.49	0.41	0.76	0.095	0.205	0.145	0.1	0.405	0.14	0.815	0.79	0.81	0.64	0.8	0.925	0.835	0.8	0.82	0.685	0.825	0.505	0.225
0.24	0.235	0.195	0.295	0.27	0.15	0.615	0.325	0.46	0.75	0.21	0.18	0.24	0.23	0.355	0.75	0.385	0.27	0.345	0.38	0.345	0.305	0.305	0.325	0.24	0.21	0.335	0.35	0.285	0.395	0.36	0.28	0.385	0.525	0.31	0.345	0.475	0.3	0.365	0.34	0.365	0.355	0.46	0.33	0.415	0.31	0.33	0.365	0.385	0.735
0.225	0.31	0.215	0.245	0.245	0.15	0.685	0.275	0.64	0.525	0.275	0.185	0.235	0.21	0.335	0.535	0.535	0.365	0.48	0.55	0.415	0.47	0.435	0.455	0.31	0.22	0.5	0.475	0.37	0.505	0.525	0.215	0.3	0.405	0.25	0.35	0.38	0.46	0.515	0.485	0.46	0.495	0.59	0.49	0.535	0.465	0.49	0.505	0.425	0.51
0.5	0.125	0.385	0.535	0.485	0.47	0.18	0.495	0.16	0.185	0.15	0.47	0.49	0.535	0.18	0.185	0.125	0.095	0.08	0.105	0.135	0.06	0.1	0.08	0.085	0.195	0.085	0.115	0.13	0.12	0.145	0.125	0.455	0.165	0.14	0.165	0.165	0.06	0.135	0.12	0.15	0.15	0.125	0.075	0.15	0.07	0.16	0.135	0.14	0.18
0.35	0.195	0.29	0.395	0.375	0.285	0.41	0.42	0.24	0.725	0.2	0.295	0.345	0.355	0.335	0.72	0.145	0.12	0.11	0.145	0.265	0.075	0.165	0.095	0.175	0.305	0.1	0.18	0.175	0.22	0.17	0.32	0.485	0.51	0.34	0.295	0.47	0.07	0.16	0.135	0.26	0.18	0.215	0.095	0.21	0.075	0.21	0.16	0.28	0.715
0.345	0.185	0.295	0.37	0.37	0.315	0.28	0.375	0.215	0.34	0.18	0.32	0.355	0.365	0.265	0.34	0.13	0.11	0.095	0.125	0.23	0.07	0.15	0.09	0.145	0.265	0.095	0.16	0.15	0.2	0.16	0.23	0.395	0.31	0.25	0.235	0.29	0.07	0.155	0.125	0.21	0.165	0.16	0.085	0.185	0.075	0.19	0.15	0.225	0.33
0.56	0.205	0.495	0.61	0.545	0.54	0.355	0.615	0.235	0.445	0.215	0.555	0.535	0.605	0.36	0.455	0.185	0.16	0.11	0.165	0.245	0.1	0.22	0.115	0.215	0.385	0.13	0.23	0.2	0.215	0.21	0.18	0.545	0.305	0.21	0.215	0.28	0.085	0.17	0.135	0.195	0.165	0.19	0.11	0.175	0.085	0.195	0.145	0.22	0.44
0.45	0.125	0.325	0.51	0.465	0.415	0.305	0.47	0.16	0.55	0.15	0.39	0.435	0.49	0.24	0.55	0.115	0.095	0.09	0.11	0.205	0.055	0.115	0.085	0.105	0.25	0.09	0.135	0.14	0.17	0.155	0.235	0.555	0.365	0.265	0.25	0.335	0.06	0.155	0.125	0.23	0.175	0.19	0.085	0.19	0.075	0.185	0.145	0.23	0.545
0.345	0.105	0.275	0.375	0.34	0.355	0.195	0.335	0.145	0.26	0.11	0.325	0.335	0.37	0.165	0.26	0.09	0.08	0.07	0.085	0.165	0.045	0.085	0.075	0.09	0.215	0.07	0.1	0.12	0.15	0.12	0.17	0.38	0.235	0.195	0.18	0.225	0.05	0.13	0.115	0.17	0.135	0.14	0.065	0.15	0.06	0.135	0.135	0.175	0.26
0.15	0.105	0.14	0.175	0.17	0.17	0.145	0.18	0.13	0.155	0.105	0.16	0.175	0.175	0.135	0.155	0.09	0.08	0.075	0.08	0.13	0.05	0.085	0.075	0.09	0.125	0.07	0.095	0.1	0.12	0.095	0.12	0.165	0.15	0.135	0.14	0.15	0.055	0.1	0.09	0.12	0.105	0.095	0.07	0.11	0.065	0.105	0.095	0.115	0.155
0.455	0.12	0.355	0.495	0.455	0.455	0.15	0.445	0.145	0.165	0.125	0.44	0.45	0.495	0.155	0.165	0.11	0.095	0.08	0.09	0.13	0.065	0.08	0.075	0.085	0.195	0.075	0.11	0.12	0.115	0.125	0.115	0.43	0.15	0.13	0.14	0.15	0.06	0.125	0.12	0.13	0.135	0.105	0.07	0.13	0.07	0.145	0.125	0.115	0.165
0.525	0.185	0.435	0.575	0.52	0.455	0.285	0.555	0.215	0.345	0.2	0.47	0.535	0.6	0.285	0.35	0.15	0.125	0.095	0.13	0.22	0.075	0.17	0.08	0.165	0.285	0.1	0.19	0.165	0.195	0.175	0.175	0.505	0.255	0.195	0.21	0.24	0.07	0.155	0.125	0.19	0.165	0.175	0.085	0.17	0.075	0.205	0.15	0.205	0.34
0.25	0.22	0.2	0.32	0.285	0.16	0.505	0.355	0.27	0.985	0.23	0.195	0.255	0.245	0.43	0.975	0.145	0.12	0.11	0.145	0.285	0.07	0.21	0.09	0.21	0.255	0.095	0.2	0.185	0.255	0.165	0.435	0.44	0.705	0.46	0.41	0.655	0.07	0.165	0.145	0.28	0.2	0.265	0.095	0.25	0.075	0.22	0.175	0.34	0.97
0.215	0.2	0.18	0.24	0.25	0.16	0.395	0.255	0.25	0.6	0.215	0.185	0.23	0.19	0.34	0.595	0.13	0.12	0.095	0.13	0.27	0.06	0.195	0.09	0.185	0.255	0.095	0.19	0.18	0.23	0.155	0.325	0.34	0.49	0.345	0.315	0.465	0.06	0.145	0.125	0.245	0.175	0.195	0.085	0.205	0.07	0.19	0.15	0.265	0.585
0.385	0.13	0.3	0.43	0.415	0.395	0.205	0.385	0.16	0.255	0.135	0.375	0.4	0.425	0.185	0.255	0.105	0.1	0.075	0.1	0.185	0.055	0.1	0.075	0.1	0.225	0.075	0.115	0.135	0.155	0.14	0.175	0.425	0.24	0.2	0.185	0.225	0.055	0.145	0.125	0.18	0.155	0.14	0.07	0.175	0.065	0.17	0.15	0.19	0.255
0.38	0.135	0.28	0.425	0.385	0.38	0.29	0.38	0.165	0.42	0.13	0.35	0.365	0.4	0.22	0.42	0.1	0.09	0.075	0.09	0.21	0.05	0.105	0.075	0.1	0.235	0.075	0.115	0.13	0.175	0.14	0.23	0.45	0.33	0.265	0.225	0.315	0.055	0.145	0.125	0.21	0.16	0.165	0.07	0.175	0.065	0.16	0.15	0.235	0.42
0.225	0.17	0.17	0.285	0.235	0.145	0.405	0.29	0.2	0.715	0.185	0.17	0.22	0.22	0.32	0.715	0.13	0.105	0.095	0.12	0.24	0.065	0.175	0.09	0.155	0.21	0.095	0.17	0.155	0.2	0.145	0.3	0.355	0.52	0.335	0.29	0.48	0.065	0.135	0.11	0.23	0.16	0.19	0.085	0.175	0.075	0.175	0.14	0.255	0.71
0.485	0.145	0.345	0.55	0.49	0.445	0.29	0.5	0.145	0.52	0.15	0.41	0.465	0.52	0.215	0.52	0.11	0.115	0.085	0.1	0.235	0.055	0.105	0.1	0.11	0.245	0.09	0.13	0.16	0.185	0.15	0.245	0.56	0.37	0.275	0.24	0.34	0.06	0.14	0.115	0.22	0.17	0.17	0.08	0.19	0.065	0.17	0.145	0.25	0.525
0.345	0.12	0.265	0.37	0.34	0.325	0.195	0.335	0.17	0.225	0.13	0.33	0.345	0.385	0.175	0.225	0.105	0.085	0.075	0.1	0.175	0.05	0.11	0.075	0.125	0.215	0.075	0.12	0.12	0.165	0.115	0.15	0.355	0.215	0.175	0.175	0.205	0.055	0.125	0.11	0.14	0.125	0.125	0.065	0.14	0.065	0.135	0.13	0.175	0.225
0.72	0.36	0.76	0.69	0.745	0.825	0.21	0.65	0.18	0.165	0.395	0.755	0.745	0.74	0.47	0.175	0.145	0.255	0.085	0.125	0.335	0.08	0.4	0.095	0.405	0.57	0.095	0.33	0.33	0.29	0.18	0.315	0.615	0.33	0.33	0.3	0.325	0.065	0.135	0.105	0.205	0.115	0.125	0.085	0.14	0.065	0.195	0.12	0.295	0.165
0.61	0.375	0.575	0.62	0.66	0.665	0.275	0.59	0.19	0.37	0.38	0.6	0.67	0.615	0.48	0.36	0.15	0.295	0.085	0.12	0.425	0.055	0.32	0.1	0.36	0.57	0.095	0.31	0.39	0.38	0.175	0.46	0.665	0.55	0.49	0.415	0.535	0.05	0.14	0.135	0.34	0.19	0.18	0.075	0.24	0.06	0.25	0.16	0.455	0.38
0.52	0.245	0.41	0.565	0.53	0.52	0.34	0.55	0.23	0.58	0.24	0.45	0.51	0.565	0.325	0.58	0.16	0.18	0.1	0.135	0.315	0.075	0.23	0.09	0.225	0.385	0.095	0.235	0.24	0.285	0.185	0.34	0.59	0.505	0.37	0.305	0.475	0.065	0.155	0.13	0.265	0.18	0.215	0.095	0.23	0.07	0.205	0.145	0.335	0.585
0.315	0.365	0.285	0.35	0.35	0.31	0.38	0.355	0.21	0.735	0.365	0.28	0.34	0.305	0.455	0.725	0.12	0.275	0.08	0.105	0.48	0.04	0.27	0.125	0.34	0.41	0.105	0.275	0.34	0.37	0.145	0.635	0.485	0.84	0.66	0.495	0.795	0.04	0.135	0.135	0.35	0.19	0.19	0.065	0.255	0.055	0.23	0.15	0.505	0.745
0.415	0.645	0.59	0.36	0.495	0.59	0.275	0.395	0.265	0.19	0.645	0.53	0.515	0.425	0.57	0.2	0.205	0.455	0.15	0.21	0.525	0.13	0.585	0.2	0.705	0.79	0.18	0.505	0.51	0.54	0.245	0.47	0.385	0.415	0.46	0.415	0.45	0.105	0.175	0.15	0.31	0.16	0.15	0.14	0.215	0.115	0.295	0.165	0.41	0.2
0.65	0.475	0.765	0.6	0.71	0.835	0.215	0.605	0.175	0.16	0.515	0.76	0.74	0.67	0.555	0.17	0.14	0.35	0.08	0.145	0.4	0.07	0.475	0.14	0.51	0.7	0.12	0.39	0.4	0.39	0.21	0.385	0.58	0.37	0.39	0.345	0.38	0.045	0.115	0.095	0.245	0.12	0.115	0.08	0.15	0.06	0.22	0.115	0.34	0.165
0.575	0.425	0.585	0.56	0.655	0.69	0.245	0.53	0.19	0.315	0.445	0.635	0.67	0.585	0.53	0.315	0.14	0.325	0.075	0.13	0.475	0.06	0.41	0.12	0.415	0.655	0.11	0.385	0.43	0.415	0.195	0.495	0.615	0.535	0.515	0.41	0.525	0.045	0.135	0.13	0.32	0.17	0.16	0.075	0.22	0.06	0.27	0.155	0.44	0.325
0.33	0.37	0.305	0.39	0.365	0.315	0.445	0.395	0.265	0.76	0.35	0.295	0.335	0.325	0.51	0.76	0.155	0.26	0.095	0.14	0.435	0.075	0.31	0.115	0.36	0.425	0.11	0.295	0.34	0.4	0.18	0.595	0.45	0.83	0.625	0.495	0.79	0.055	0.15	0.135	0.345	0.18	0.185	0.085	0.25	0.075	0.24	0.165	0.45	0.765
0.585	0.28	0.51	0.63	0.63	0.63	0.3	0.59	0.205	0.425	0.295	0.55	0.6	0.64	0.395	0.43	0.14	0.21	0.085	0.125	0.335	0.065	0.26	0.105	0.26	0.455	0.11	0.245	0.28	0.285	0.185	0.335	0.635	0.445	0.365	0.315	0.42	0.055	0.145	0.125	0.265	0.17	0.17	0.08	0.195	0.07	0.225	0.15	0.34	0.43
0.4	0.4	0.405	0.405	0.465	0.455	0.385	0.42	0.215	0.59	0.42	0.41	0.46	0.39	0.485	0.59	0.12	0.3	0.08	0.105	0.515	0.045	0.325	0.115	0.38	0.505	0.105	0.305	0.38	0.41	0.16	0.625	0.545	0.805	0.66	0.515	0.79	0.04	0.14	0.125	0.37	0.19	0.17	0.07	0.25	0.055	0.235	0.15	0.545	0.6
0.1	0.095	0.1	0.1	0.115	0.09	0.165	0.12	0.11	0.18	0.095	0.09	0.12	0.105	0.15	0.18	0.085	0.065	0.07	0.075	0.125	0.05	0.095	0.065	0.095	0.125	0.065	0.1	0.1	0.125	0.085	0.135	0.14	0.185	0.15	0.125	0.18	0.045	0.075	0.075	0.11	0.08	0.085	0.055	0.095	0.05	0.085	0.085	0.105	0.18
0.08	0.065	0.09	0.09	0.08	0.07	0.1	0.105	0.075	0.1	0.065	0.08	0.08	0.085	0.105	0.1	0.06	0.04	0.05	0.055	0.07	0.04	0.06	0.045	0.055	0.06	0.045	0.06	0.055	0.065	0.06	0.065	0.085	0.1	0.07	0.09	0.095	0.04	0.055	0.05	0.065	0.065	0.065	0.04	0.055	0.045	0.055	0.055	0.06	0.1
0.06	0.05	0.07	0.07	0.065	0.055	0.08	0.08	0.055	0.08	0.05	0.065	0.06	0.065	0.085	0.08	0.04	0.03	0.035	0.04	0.045	0.03	0.04	0.03	0.04	0.05	0.03	0.035	0.045	0.05	0.04	0.05	0.065	0.085	0.055	0.06	0.08	0.03	0.04	0.04	0.05	0.045	0.045	0.03	0.04	0.03	0.04	0.045	0.045	0.08
0.075	0.06	0.085	0.075	0.075	0.06	0.095	0.095	0.07	0.095	0.06	0.07	0.07	0.07	0.1	0.095	0.05	0.04	0.045	0.05	0.065	0.045	0.055	0.04	0.05	0.06	0.045	0.055	0.055	0.065	0.05	0.055	0.08	0.1	0.06	0.07	0.095	0.04	0.04	0.04	0.055	0.045	0.05	0.04	0.045	0.04	0.04	0.045	0.05	0.095
0.06	0.055	0.07	0.065	0.055	0.055	0.08	0.08	0.06	0.08	0.055	0.06	0.055	0.065	0.08	0.08	0.045	0.035	0.04	0.045	0.065	0.035	0.055	0.035	0.05	0.06	0.04	0.05	0.05	0.065	0.045	0.065	0.065	0.085	0.07	0.07	0.08	0.035	0.045	0.045	0.055	0.05	0.05	0.035	0.045	0.04	0.045	0.05	0.05	0.08
0.13	0.125	0.125	0.135	0.14	0.115	0.175	0.15	0.14	0.175	0.13	0.135	0.145	0.14	0.185	0.175	0.1	0.095	0.08	0.085	0.13	0.055	0.105	0.08	0.1	0.125	0.07	0.12	0.12	0.125	0.11	0.115	0.15	0.175	0.13	0.14	0.17	0.055	0.105	0.1	0.125	0.115	0.095	0.065	0.115	0.065	0.115	0.105	0.12	0.175
0.08	0.075	0.09	0.08	0.08	0.07	0.105	0.1	0.08	0.105	0.075	0.075	0.075	0.08	0.105	0.105	0.05	0.045	0.05	0.05	0.075	0.04	0.065	0.045	0.065	0.08	0.05	0.06	0.065	0.08	0.06	0.07	0.085	0.11	0.075	0.075	0.105	0.035	0.05	0.05	0.065	0.055	0.06	0.035	0.055	0.04	0.05	0.055	0.06	0.105
0.085	0.08	0.09	0.085	0.09	0.075	0.15	0.105	0.095	0.165	0.08	0.085	0.09	0.09	0.135	0.165	0.07	0.045	0.05	0.065	0.105	0.045	0.09	0.045	0.08	0.09	0.05	0.085	0.065	0.095	0.06	0.11	0.115	0.165	0.13	0.12	0.16	0.045	0.065	0.06	0.075	0.07	0.08	0.055	0.065	0.05	0.07	0.065	0.075	0.165
0.095	0.08	0.105	0.11	0.1	0.09	0.11	0.12	0.09	0.11	0.08	0.095	0.1	0.105	0.11	0.11	0.06	0.055	0.055	0.055	0.085	0.035	0.06	0.055	0.065	0.085	0.05	0.07	0.08	0.09	0.08	0.08	0.095	0.115	0.085	0.105	0.11	0.035	0.07	0.07	0.09	0.08	0.075	0.035	0.08	0.04	0.075	0.08	0.085	0.11
0.075	0.08	0.095	0.08	0.085	0.08	0.115	0.1	0.09	0.11	0.08	0.075	0.085	0.08	0.11	0.11	0.065	0.055	0.055	0.065	0.085	0.045	0.075	0.055	0.075	0.095	0.055	0.07	0.07	0.095	0.065	0.07	0.085	0.115	0.08	0.085	0.11	0.045	0.055	0.055	0.075	0.06	0.065	0.05	0.065	0.045	0.055	0.06	0.07	0.11
0.085	0.08	0.09	0.08	0.08	0.065	0.13	0.1	0.085	0.135	0.08	0.075	0.085	0.08	0.12	0.135	0.065	0.05	0.055	0.065	0.09	0.05	0.09	0.05	0.08	0.095	0.055	0.075	0.07	0.085	0.065	0.105	0.1	0.14	0.11	0.095	0.135	0.045	0.055	0.055	0.075	0.06	0.065	0.05	0.06	0.05	0.055	0.06	0.065	0.135
0.08	0.07	0.09	0.085	0.08	0.075	0.115	0.1	0.075	0.115	0.075	0.08	0.085	0.08	0.115	0.115	0.06	0.045	0.045	0.055	0.075	0.035	0.075	0.045	0.065	0.08	0.045	0.065	0.065	0.08	0.06	0.08	0.085	0.12	0.09	0.09	0.115	0.035	0.055	0.055	0.07	0.065	0.065	0.04	0.06	0.04	0.055	0.06	0.065	0.115
0.105	0.09	0.115	0.115	0.105	0.085	0.125	0.125	0.1	0.13	0.095	0.105	0.11	0.105	0.14	0.13	0.065	0.06	0.065	0.065	0.085	0.045	0.075	0.065	0.075	0.095	0.06	0.08	0.08	0.09	0.075	0.09	0.11	0.13	0.095	0.11	0.12	0.045	0.075	0.07	0.09	0.08	0.08	0.05	0.075	0.055	0.075	0.075	0.085	0.13
0.1	0.09	0.105	0.1	0.095	0.09	0.125	0.12	0.095	0.125	0.095	0.095	0.1	0.1	0.125	0.125	0.07	0.06	0.065	0.065	0.095	0.045	0.085	0.06	0.08	0.095	0.06	0.08	0.085	0.095	0.08	0.09	0.105	0.13	0.095	0.1	0.125	0.04	0.065	0.065	0.085	0.075	0.07	0.04	0.075	0.045	0.065	0.07	0.08	0.125
0.07	0.065	0.085	0.075	0.07	0.065	0.095	0.09	0.07	0.095	0.065	0.07	0.07	0.07	0.095	0.095	0.05	0.04	0.04	0.05	0.065	0.035	0.065	0.04	0.06	0.07	0.045	0.055	0.055	0.07	0.05	0.07	0.07	0.1	0.075	0.075	0.095	0.035	0.05	0.05	0.06	0.055	0.06	0.04	0.05	0.04	0.05	0.055	0.055	0.095
0.12	0.135	0.125	0.125	0.125	0.1	0.18	0.14	0.145	0.175	0.13	0.125	0.125	0.13	0.185	0.175	0.09	0.085	0.08	0.085	0.135	0.055	0.125	0.07	0.115	0.125	0.07	0.115	0.105	0.135	0.1	0.12	0.13	0.175	0.13	0.14	0.17	0.055	0.09	0.085	0.11	0.1	0.09	0.055	0.095	0.065	0.095	0.09	0.105	0.175
0.085	0.075	0.095	0.085	0.09	0.07	0.12	0.1	0.085	0.125	0.08	0.085	0.09	0.08	0.125	0.125	0.055	0.055	0.055	0.055	0.085	0.04	0.075	0.055	0.07	0.085	0.055	0.07	0.07	0.085	0.06	0.09	0.1	0.13	0.095	0.095	0.125	0.035	0.06	0.06	0.07	0.065	0.065	0.04	0.06	0.045	0.06	0.065	0.065	0.125
0.1	0.095	0.115	0.105	0.11	0.09	0.135	0.12	0.105	0.14	0.1	0.105	0.11	0.1	0.14	0.14	0.07	0.065	0.065	0.07	0.1	0.045	0.085	0.065	0.085	0.1	0.065	0.08	0.09	0.105	0.08	0.1	0.115	0.145	0.105	0.105	0.14	0.04	0.075	0.075	0.09	0.08	0.075	0.045	0.08	0.05	0.075	0.08	0.085	0.14
0.09	0.08	0.095	0.09	0.095	0.08	0.135	0.105	0.095	0.155	0.085	0.085	0.1	0.09	0.135	0.155	0.07	0.05	0.055	0.065	0.11	0.05	0.09	0.055	0.08	0.095	0.06	0.09	0.07	0.105	0.07	0.105	0.115	0.155	0.115	0.12	0.15	0.045	0.06	0.055	0.08	0.07	0.08	0.05	0.07	0.055	0.06	0.06	0.08	0.155
0.18	0.14	0.165	0.195	0.195	0.13	0.3	0.21	0.18	0.365	0.15	0.15	0.19	0.16	0.25	0.365	0.12	0.095	0.095	0.115	0.185	0.065	0.14	0.085	0.13	0.16	0.09	0.145	0.125	0.16	0.125	0.21	0.245	0.33	0.23	0.205	0.295	0.065	0.115	0.11	0.155	0.125	0.14	0.08	0.135	0.075	0.135	0.12	0.15	0.355
0.16	0.125	0.15	0.18	0.17	0.125	0.24	0.18	0.16	0.275	0.13	0.15	0.17	0.16	0.225	0.275	0.1	0.08	0.085	0.1	0.155	0.06	0.12	0.08	0.11	0.135	0.085	0.125	0.11	0.15	0.12	0.165	0.205	0.26	0.185	0.18	0.24	0.065	0.11	0.105	0.135	0.125	0.125	0.07	0.125	0.075	0.13	0.115	0.13	0.27
0.115	0.095	0.115	0.12	0.125	0.1	0.195	0.14	0.125	0.205	0.095	0.11	0.125	0.12	0.165	0.205	0.095	0.065	0.075	0.085	0.13	0.05	0.105	0.07	0.1	0.11	0.07	0.115	0.085	0.125	0.085	0.135	0.15	0.2	0.155	0.145	0.185	0.055	0.09	0.09	0.1	0.095	0.095	0.065	0.095	0.06	0.1	0.085	0.105	0.205
0.1	0.095	0.105	0.115	0.105	0.105	0.135	0.12	0.11	0.135	0.1	0.115	0.115	0.115	0.135	0.135	0.075	0.07	0.07	0.075	0.1	0.045	0.085	0.065	0.085	0.11	0.065	0.085	0.09	0.11	0.085	0.1	0.11	0.14	0.105	0.115	0.135	0.05	0.085	0.085	0.1	0.09	0.085	0.055	0.095	0.06	0.085	0.09	0.09	0.135
0.185	0.165	0.19	0.195	0.205	0.15	0.27	0.21	0.2	0.295	0.175	0.165	0.195	0.18	0.255	0.295	0.115	0.11	0.09	0.11	0.19	0.065	0.17	0.085	0.15	0.19	0.09	0.155	0.135	0.185	0.14	0.18	0.22	0.265	0.195	0.21	0.25	0.065	0.12	0.11	0.155	0.14	0.13	0.07	0.145	0.075	0.145	0.125	0.15	0.285
0.11	0.095	0.12	0.12	0.115	0.095	0.145	0.135	0.12	0.145	0.1	0.115	0.125	0.12	0.14	0.145	0.085	0.07	0.075	0.08	0.105	0.05	0.09	0.075	0.09	0.105	0.07	0.095	0.095	0.11	0.09	0.11	0.125	0.145	0.115	0.125	0.14	0.055	0.09	0.085	0.11	0.095	0.09	0.06	0.095	0.065	0.095	0.09	0.1	0.145
0.08	0.08	0.095	0.095	0.09	0.08	0.12	0.11	0.085	0.125	0.08	0.08	0.09	0.095	0.12	0.125	0.07	0.055	0.05	0.065	0.085	0.04	0.08	0.05	0.075	0.09	0.05	0.07	0.07	0.095	0.07	0.08	0.09	0.13	0.095	0.09	0.125	0.04	0.055	0.055	0.08	0.065	0.07	0.045	0.07	0.045	0.065	0.065	0.08	0.125
0.1	0.095	0.115	0.105	0.11	0.09	0.135	0.125	0.105	0.13	0.095	0.095	0.105	0.105	0.13	0.13	0.08	0.07	0.075	0.08	0.095	0.05	0.09	0.07	0.09	0.105	0.07	0.08	0.085	0.1	0.085	0.09	0.11	0.135	0.095	0.105	0.13	0.05	0.075	0.075	0.095	0.08	0.08	0.055	0.08	0.055	0.075	0.08	0.085	0.13
0.175	0.14	0.16	0.2	0.19	0.13	0.295	0.205	0.165	0.36	0.145	0.155	0.185	0.155	0.26	0.36	0.105	0.09	0.09	0.105	0.185	0.065	0.13	0.085	0.125	0.155	0.09	0.13	0.115	0.155	0.13	0.205	0.245	0.325	0.23	0.215	0.3	0.065	0.12	0.105	0.165	0.13	0.135	0.07	0.135	0.075	0.145	0.12	0.17	0.355
0.155	0.13	0.15	0.175	0.16	0.11	0.235	0.195	0.145	0.26	0.135	0.145	0.16	0.145	0.23	0.26	0.09	0.09	0.08	0.09	0.15	0.055	0.115	0.08	0.12	0.14	0.075	0.11	0.11	0.145	0.11	0.165	0.19	0.255	0.19	0.165	0.245	0.055	0.105	0.1	0.125	0.11	0.1	0.06	0.105	0.065	0.11	0.105	0.125	0.26
0.085	0.085	0.095	0.09	0.09	0.09	0.15	0.105	0.1	0.155	0.085	0.085	0.09	0.09	0.13	0.155	0.07	0.055	0.05	0.065	0.11	0.035	0.085	0.05	0.08	0.095	0.05	0.08	0.075	0.105	0.06	0.11	0.115	0.16	0.13	0.11	0.15	0.04	0.065	0.065	0.08	0.075	0.075	0.05	0.075	0.045	0.07	0.07	0.09	0.155
0.085	0.09	0.1	0.085	0.09	0.085	0.145	0.105	0.1	0.145	0.09	0.085	0.095	0.085	0.13	0.145	0.07	0.06	0.06	0.07	0.105	0.04	0.09	0.06	0.085	0.105	0.06	0.08	0.08	0.105	0.07	0.11	0.11	0.15	0.12	0.11	0.145	0.04	0.065	0.065	0.08	0.075	0.07	0.045	0.07	0.045	0.065	0.07	0.08	0.145
0.1	0.1	0.095	0.105	0.095	0.1	0.145	0.12	0.11	0.15	0.095	0.105	0.11	0.105	0.14	0.15	0.08	0.065	0.06	0.07	0.12	0.04	0.085	0.06	0.09	0.12	0.055	0.095	0.095	0.115	0.085	0.12	0.105	0.155	0.13	0.125	0.15	0.045	0.09	0.085	0.11	0.095	0.075	0.055	0.1	0.05	0.095	0.095	0.1	0.15
0.095	0.095	0.105	0.11	0.11	0.095	0.145	0.115	0.11	0.155	0.095	0.1	0.115	0.11	0.14	0.155	0.07	0.065	0.065	0.07	0.11	0.04	0.09	0.065	0.09	0.12	0.065	0.085	0.09	0.12	0.08	0.12	0.125	0.16	0.13	0.125	0.155	0.045	0.075	0.075	0.105	0.08	0.09	0.05	0.09	0.055	0.08	0.085	0.105	0.155
0.065	0.06	0.08	0.07	0.065	0.06	0.095	0.085	0.065	0.095	0.06	0.065	0.065	0.065	0.095	0.095	0.045	0.035	0.035	0.045	0.06	0.035	0.06	0.035	0.055	0.07	0.04	0.05	0.05	0.07	0.045	0.06	0.065	0.1	0.07	0.065	0.095	0.035	0.04	0.04	0.055	0.045	0.05	0.04	0.045	0.035	0.04	0.045	0.05	0.095
0.18	0.25	0.18	0.195	0.205	0.12	0.54	0.245	0.54	0.33	0.245	0.155	0.195	0.16	0.26	0.33	0.52	0.395	0.495	0.515	0.39	0.48	0.345	0.46	0.235	0.15	0.475	0.425	0.38	0.43	0.485	0.145	0.21	0.27	0.155	0.355	0.24	0.47	0.485	0.46	0.425	0.465	0.5	0.485	0.465	0.475	0.415	0.46	0.37	0.315
0.13	0.275	0.145	0.135	0.18	0.1	0.56	0.175	0.725	0.235	0.27	0.125	0.165	0.12	0.185	0.225	0.76	0.52	0.77	0.76	0.375	0.765	0.37	0.71	0.205	0.1	0.755	0.485	0.505	0.48	0.715	0.115	0.2	0.15	0.115	0.37	0.145	0.745	0.755	0.745	0.605	0.745	0.755	0.75	0.745	0.75	0.635	0.725	0.45	0.22
0.195	0.24	0.18	0.235	0.235	0.12	0.54	0.255	0.43	0.44	0.225	0.165	0.21	0.18	0.285	0.44	0.405	0.32	0.375	0.4	0.355	0.36	0.305	0.365	0.215	0.15	0.365	0.35	0.325	0.365	0.4	0.195	0.28	0.32	0.215	0.345	0.295	0.35	0.4	0.38	0.38	0.4	0.45	0.355	0.415	0.355	0.36	0.39	0.355	0.425
0.21	0.275	0.185	0.26	0.24	0.145	0.575	0.295	0.42	0.56	0.245	0.17	0.225	0.2	0.35	0.56	0.315	0.285	0.28	0.31	0.38	0.245	0.315	0.265	0.25	0.2	0.265	0.335	0.3	0.39	0.32	0.275	0.315	0.455	0.295	0.355	0.42	0.245	0.3	0.295	0.315	0.31	0.34	0.26	0.325	0.25	0.28	0.295	0.32	0.545
0.225	0.285	0.215	0.25	0.285	0.18	0.665	0.295	0.59	0.565	0.26	0.205	0.26	0.2	0.355	0.555	0.475	0.33	0.455	0.485	0.37	0.41	0.315	0.42	0.26	0.25	0.44	0.355	0.32	0.425	0.47	0.305	0.345	0.455	0.33	0.45	0.43	0.405	0.475	0.475	0.465	0.51	0.54	0.425	0.535	0.41	0.445	0.485	0.4	0.55
0.2	0.18	0.185	0.225	0.25	0.14	0.42	0.275	0.235	0.55	0.19	0.175	0.235	0.175	0.36	0.545	0.13	0.105	0.1	0.125	0.225	0.075	0.18	0.08	0.16	0.215	0.085	0.165	0.145	0.21	0.15	0.3	0.33	0.445	0.32	0.31	0.415	0.07	0.145	0.13	0.23	0.175	0.21	0.08	0.19	0.075	0.185	0.155	0.25	0.535
0.095	0.06	0.095	0.105	0.09	0.07	0.11	0.115	0.095	0.11	0.075	0.105	0.095	0.095	0.12	0.11	0.065	0.055	0.065	0.075	0.06	0.04	0.085	0.06	0.065	0.06	0.06	0.07	0.055	0.06	0.07	0.065	0.105	0.095	0.07	0.1	0.09	0.045	0.07	0.07	0.07	0.075	0.07	0.045	0.06	0.055	0.075	0.065	0.055	0.105
0.215	0.305	0.19	0.28	0.255	0.185	0.545	0.32	0.315	0.845	0.315	0.165	0.225	0.215	0.4	0.835	0.205	0.215	0.165	0.195	0.365	0.125	0.27	0.17	0.295	0.28	0.17	0.245	0.27	0.33	0.22	0.43	0.395	0.615	0.445	0.495	0.58	0.125	0.215	0.215	0.365	0.275	0.295	0.15	0.34	0.135	0.28	0.24	0.42	0.83
0.155	0.105	0.14	0.19	0.165	0.12	0.24	0.19	0.165	0.285	0.125	0.14	0.165	0.16	0.21	0.285	0.11	0.09	0.08	0.1	0.17	0.055	0.135	0.09	0.11	0.14	0.085	0.13	0.105	0.14	0.12	0.16	0.22	0.255	0.19	0.2	0.235	0.06	0.12	0.11	0.145	0.125	0.125	0.075	0.135	0.065	0.13	0.115	0.15	0.28
0.205	0.135	0.165	0.23	0.2	0.125	0.3	0.25	0.19	0.345	0.145	0.18	0.195	0.2	0.27	0.345	0.11	0.095	0.085	0.1	0.195	0.06	0.14	0.08	0.1	0.145	0.075	0.13	0.125	0.16	0.14	0.205	0.26	0.29	0.23	0.235	0.275	0.065	0.14	0.105	0.165	0.15	0.15	0.075	0.155	0.07	0.165	0.135	0.18	0.34
0.135	0.07	0.125	0.145	0.12	0.08	0.145	0.15	0.12	0.14	0.09	0.115	0.125	0.12	0.145	0.14	0.09	0.065	0.085	0.085	0.08	0.065	0.105	0.075	0.07	0.07	0.07	0.1	0.065	0.07	0.1	0.07	0.135	0.105	0.075	0.115	0.1	0.06	0.085	0.075	0.075	0.085	0.085	0.06	0.07	0.06	0.085	0.07	0.06	0.135
0.11	0.05	0.09	0.11	0.095	0.07	0.1	0.105	0.08	0.095	0.06	0.1	0.1	0.1	0.1	0.095	0.07	0.045	0.065	0.075	0.05	0.045	0.075	0.055	0.05	0.05	0.06	0.065	0.05	0.05	0.07	0.05	0.115	0.08	0.055	0.085	0.075	0.05	0.065	0.065	0.06	0.07	0.065	0.05	0.055	0.055	0.07	0.06	0.045	0.09
0.105	0.055	0.1	0.115	0.1	0.08	0.11	0.115	0.095	0.11	0.065	0.105	0.105	0.1	0.12	0.11	0.075	0.055	0.07	0.08	0.065	0.045	0.085	0.06	0.06	0.055	0.065	0.08	0.055	0.06	0.08	0.06	0.115	0.095	0.065	0.1	0.09	0.05	0.075	0.075	0.075	0.085	0.08	0.05	0.07	0.06	0.08	0.07	0.06	0.105
0.15	0.09	0.135	0.165	0.14	0.105	0.19	0.185	0.14	0.195	0.11	0.145	0.14	0.145	0.19	0.195	0.09	0.065	0.07	0.075	0.105	0.05	0.1	0.06	0.07	0.095	0.06	0.1	0.09	0.1	0.1	0.095	0.15	0.165	0.11	0.15	0.155	0.05	0.1	0.095	0.11	0.115	0.095	0.055	0.105	0.06	0.115	0.1	0.105	0.19
0.17	0.12	0.155	0.205	0.185	0.13	0.28	0.215	0.2	0.335	0.13	0.155	0.18	0.17	0.235	0.335	0.12	0.095	0.095	0.115	0.2	0.06	0.145	0.09	0.115	0.155	0.085	0.145	0.115	0.165	0.145	0.2	0.225	0.295	0.215	0.22	0.27	0.065	0.135	0.11	0.155	0.14	0.15	0.09	0.16	0.07	0.155	0.125	0.18	0.33
0.23	0.245	0.195	0.295	0.27	0.165	0.505	0.325	0.3	0.78	0.265	0.185	0.245	0.235	0.4	0.77	0.185	0.17	0.145	0.175	0.33	0.105	0.25	0.135	0.235	0.26	0.13	0.235	0.22	0.285	0.2	0.38	0.39	0.555	0.395	0.41	0.515	0.105	0.19	0.175	0.29	0.23	0.265	0.13	0.28	0.11	0.255	0.2	0.37	0.765
0.13	0.06	0.125	0.13	0.115	0.07	0.14	0.15	0.11	0.135	0.08	0.115	0.12	0.115	0.14	0.135	0.09	0.045	0.08	0.085	0.06	0.065	0.105	0.055	0.06	0.06	0.06	0.09	0.055	0.06	0.09	0.05	0.12	0.1	0.055	0.105	0.095	0.06	0.075	0.065	0.065	0.075	0.08	0.06	0.06	0.06	0.075	0.06	0.05	0.13
0.095	0.04	0.075	0.095	0.075	0.055	0.08	0.085	0.07	0.075	0.05	0.08	0.085	0.08	0.08	0.075	0.06	0.035	0.06	0.065	0.035	0.05	0.065	0.05	0.04	0.04	0.055	0.06	0.04	0.035	0.06	0.04	0.095	0.06	0.04	0.07	0.055	0.055	0.055	0.055	0.045	0.06	0.065	0.055	0.045	0.06	0.06	0.05	0.03	0.07
0.18	0.065	0.135	0.19	0.16	0.105	0.175	0.19	0.125	0.19	0.095	0.155	0.17	0.16	0.175	0.19	0.105	0.055	0.08	0.1	0.095	0.055	0.11	0.065	0.065	0.075	0.075	0.11	0.085	0.085	0.11	0.095	0.185	0.155	0.105	0.14	0.145	0.06	0.105	0.085	0.105	0.1	0.12	0.07	0.1	0.065	0.115	0.095	0.1	0.185
0.105	0.05	0.08	0.095	0.105	0.085	0.095	0.09	0.08	0.09	0.065	0.095	0.115	0.105	0.095	0.09	0.075	0.045	0.065	0.075	0.06	0.05	0.085	0.06	0.045	0.055	0.065	0.075	0.055	0.055	0.08	0.055	0.12	0.075	0.07	0.09	0.075	0.055	0.07	0.065	0.07	0.075	0.08	0.06	0.065	0.06	0.075	0.065	0.055	0.085
0.23	0.185	0.185	0.285	0.26	0.155	0.445	0.31	0.25	0.715	0.2	0.17	0.23	0.225	0.35	0.715	0.145	0.105	0.105	0.14	0.255	0.065	0.205	0.085	0.185	0.215	0.09	0.2	0.165	0.22	0.155	0.275	0.355	0.445	0.31	0.31	0.41	0.07	0.16	0.13	0.25	0.18	0.24	0.095	0.21	0.075	0.195	0.155	0.28	0.7
0.125	0.075	0.1	0.115	0.125	0.1	0.145	0.12	0.115	0.14	0.085	0.105	0.135	0.135	0.135	0.14	0.095	0.055	0.075	0.095	0.09	0.06	0.125	0.06	0.075	0.085	0.07	0.105	0.06	0.08	0.095	0.08	0.15	0.115	0.1	0.11	0.115	0.065	0.085	0.07	0.08	0.08	0.1	0.07	0.075	0.065	0.09	0.07	0.075	0.135
0.105	0.055	0.09	0.095	0.105	0.095	0.095	0.1	0.08	0.09	0.065	0.105	0.115	0.115	0.09	0.09	0.08	0.05	0.065	0.075	0.06	0.045	0.075	0.06	0.05	0.055	0.065	0.075	0.06	0.055	0.075	0.055	0.125	0.075	0.075	0.09	0.075	0.05	0.075	0.075	0.07	0.08	0.075	0.06	0.065	0.055	0.08	0.07	0.055	0.085
0.1	0.045	0.075	0.09	0.09	0.075	0.08	0.08	0.065	0.07	0.055	0.09	0.1	0.095	0.08	0.07	0.06	0.04	0.06	0.065	0.045	0.055	0.075	0.05	0.045	0.045	0.055	0.06	0.04	0.04	0.06	0.04	0.105	0.055	0.055	0.07	0.055	0.06	0.055	0.055	0.05	0.06	0.065	0.06	0.045	0.06	0.06	0.05	0.035	0.065
0.11	0.05	0.085	0.1	0.1	0.09	0.09	0.1	0.08	0.085	0.06	0.105	0.11	0.11	0.095	0.085	0.075	0.05	0.07	0.08	0.055	0.05	0.085	0.06	0.055	0.05	0.06	0.075	0.05	0.05	0.075	0.05	0.12	0.07	0.065	0.085	0.07	0.055	0.065	0.065	0.065	0.075	0.07	0.055	0.06	0.06	0.07	0.06	0.05	0.08
0.185	0.135	0.175	0.225	0.205	0.125	0.35	0.235	0.215	0.435	0.14	0.16	0.19	0.19	0.27	0.435	0.13	0.08	0.095	0.125	0.205	0.06	0.165	0.08	0.13	0.155	0.085	0.16	0.12	0.18	0.14	0.195	0.25	0.325	0.225	0.24	0.295	0.065	0.145	0.11	0.18	0.145	0.18	0.09	0.16	0.07	0.155	0.12	0.195	0.425
0.14	0.075	0.105	0.13	0.13	0.115	0.15	0.12	0.11	0.15	0.085	0.11	0.135	0.13	0.125	0.15	0.09	0.055	0.075	0.085	0.105	0.06	0.115	0.07	0.08	0.095	0.075	0.105	0.07	0.09	0.09	0.09	0.15	0.135	0.105	0.125	0.13	0.065	0.085	0.08	0.09	0.09	0.1	0.075	0.09	0.075	0.095	0.08	0.085	0.145
0.135	0.075	0.11	0.135	0.15	0.12	0.165	0.13	0.125	0.165	0.095	0.125	0.145	0.145	0.145	0.165	0.105	0.065	0.085	0.1	0.1	0.06	0.12	0.07	0.075	0.085	0.075	0.11	0.075	0.09	0.105	0.08	0.165	0.135	0.105	0.13	0.125	0.065	0.1	0.085	0.1	0.095	0.11	0.075	0.095	0.065	0.105	0.085	0.1	0.16
0.105	0.05	0.08	0.095	0.1	0.09	0.09	0.085	0.075	0.085	0.06	0.09	0.11	0.105	0.09	0.085	0.075	0.045	0.065	0.075	0.055	0.05	0.085	0.06	0.05	0.05	0.065	0.075	0.05	0.05	0.075	0.05	0.125	0.07	0.065	0.085	0.07	0.055	0.065	0.065	0.065	0.075	0.075	0.06	0.06	0.06	0.07	0.06	0.05	0.08
0.105	0.05	0.08	0.1	0.105	0.085	0.09	0.085	0.075	0.085	0.06	0.09	0.115	0.105	0.09	0.085	0.075	0.045	0.065	0.075	0.055	0.05	0.08	0.06	0.05	0.05	0.06	0.07	0.05	0.05	0.075	0.05	0.125	0.07	0.065	0.085	0.07	0.05	0.065	0.065	0.065	0.075	0.07	0.055	0.06	0.055	0.07	0.06	0.05	0.08
[truncated: 150 more columns]

## Sheet: Fig. 3a
top	top (null)	bottom	bottom (null)
0.892913	0.880889	0.526775	0.514976
0.918634	0.90422	0.580242	0.532433
0.898632	0.919886	0.726653	0.627058
0.855477	0.885285	0.569434	0.534583
0.852124	0.912707	0.575222	0.567275
0.833995	0.873282	0.566482	0.529249
0.898973	0.875579	0.50353	0.524067
0.898432	0.911007	0.598066	0.614783
0.844536	0.874148	0.59624	0.596468
0.865483	0.876335	0.561493	0.538737
0.856567	0.8809	0.561876	0.515817
0.934115	0.912819	0.599924	0.490447
0.905924	0.923675	0.602598	0.594066
0.864986	0.900703	0.586945	0.566614
0.854157	0.868923	0.506766	0.510817
0.859083	0.885811	0.587469	0.621709
0.872401	0.899285	0.630055	0.570931
0.881011	0.903775	0.50521	0.605661
0.897335	0.898383	0.559489	0.514057
0.813916	0.886836	0.583217	0.592657
0.853838	0.902778	0.61411	0.573359
0.866033	0.90548	0.560873	0.512505
0.84596	0.872934	0.60431	0.522238
0.855809	0.895432	0.654222	0.635589
0.88014	0.875498	0.521712	0.54064
0.844965	0.886759	0.584758	0.565844
0.811352	0.89827	0.568087	0.584255
0.843347	0.859249	0.597899	0.562704
0.887523	0.88372	0.638865	0.604982
0.927957	0.905577	0.548897	0.535317
0.873046	0.892966	0.585805	0.570779
0.859204	0.88596	0.505053	0.533399
0.864553	0.895177	0.509335	0.533745
0.878008	0.880848	0.515361	0.522409
0.836467	0.895781	0.569866	0.59533
0.900929	0.908636	0.564509	0.592339
0.830284	0.873874	0.584486	0.632225
0.843311	0.901086	0.571926	0.560879
0.874841	0.874158	0.586484	0.575653
0.85696	0.912935	0.556437	0.531154
0.859382	0.89913	0.548163	0.596156
0.875736	0.892189	0.598074	0.650896
0.916067	0.897803	0.518543	0.538602
0.914281	0.901564	0.53939	0.515887
0.899304	0.896956	0.580243	0.561984
0.882115	0.91016	0.560769	0.54206
0.81321	0.904472	0.574946	0.629309
0.88834	0.897376	0.467034	0.536305
0.838013	0.910692	0.642809	0.629336
0.86341	0.871228	0.542911	0.521435
0.874087	0.897568	0.507497	0.518155
0.776509	0.87289	0.571698	0.508654
0.807114	0.843896	0.57509	0.541378
0.853062	0.902315	0.543638	0.544754
0.839999	0.881985	0.606563	0.583129
0.848973	0.882981	0.551276	0.584048
0.803429	0.868692	0.593441	0.561352
0.844088	0.882198	0.60987	0.548291
0.872193	0.897774	0.579845	0.569156
0.885638	0.87655	0.584606	0.505071
0.888508	0.895272	0.559425	0.561462
0.87466	0.907414	0.580479	0.643906
0.824074	0.864067	0.606978	0.562638
0.792217	0.874572	0.533555	0.530098
0.912368	0.908441	0.491895	0.535576
0.854503	0.901218	0.567041	0.549347
0.855288	0.886947	0.621497	0.555435
0.903062	0.887748	0.56732	0.529355
0.902216	0.899319	0.62355	0.533723
0.869003	0.88021	0.540755	0.532301
0.835046	0.905294	0.610345	0.604708
0.840997	0.898282	0.568824	0.618896
0.88106	0.901458	0.558464	0.53349
0.77299	0.910441	0.57872	0.582627
0.869672	0.91168	0.569143	0.640029
0.887299	0.880497	0.595178	0.539909
0.873126	0.890081	0.57813	0.55577
0.884358	0.916126	0.58768	0.571493
0.91595	0.903449	0.576959	0.506047
0.850358	0.878864	0.540145	0.508902
0.891649	0.905925	0.63393	0.567201
0.861676	0.856831	0.557578	0.494142
0.912126	0.924084	0.540024	0.551989
0.864658	0.89362	0.583993	0.541234
0.864327	0.866814	0.574525	0.520182
0.850286	0.913881	0.59029	0.623198
0.897172	0.884261	0.496018	0.524504
0.880581	0.901376	0.497356	0.591359
0.835492	0.904689	0.663127	0.614146
0.860713	0.869106	0.51623	0.524284
0.86707	0.903285	0.57711	0.565834
0.848462	0.895148	0.557135	0.59019
0.861055	0.87418	0.56624	0.54397
0.87437	0.900453	0.574258	0.654319
0.866856	0.896734	0.598295	0.555797
0.859367	0.896048	0.567369	0.532947
0.874534	0.891849	0.574905	0.518636
0.83642	0.913735	0.541508	0.609703
0.877104	0.881351	0.640532	0.548865
0.871702	0.878253	0.57815	0.537243

## Sheet: Fig. 3b
top	top (null)	bottom	bottom (null)
0.3216	0.325005	0.102288	0.0480014
0.428062	0.471477	0.143958	0.0809871
0.490813	0.547293	0.170225	0.110221
0.526642	0.594254	0.191081	0.133993
0.564159	0.630507	0.206062	0.154253
0.586979	0.662188	0.22103	0.17505
0.610684	0.687763	0.235133	0.193105
0.625016	0.708068	0.250028	0.211807
0.639793	0.721257	0.265387	0.22552
0.653432	0.733748	0.27962	0.240723
0.666682	0.745184	0.29212	0.252981
0.676883	0.756297	0.303436	0.265511
0.689433	0.766075	0.313886	0.275975
0.700044	0.773698	0.323469	0.288367
0.708597	0.781616	0.333151	0.299004
0.718213	0.787722	0.34241	0.30777
0.727644	0.793969	0.351556	0.316395
0.734361	0.799377	0.360382	0.325099
0.740846	0.804208	0.367456	0.333733
0.747655	0.809237	0.376485	0.34226
0.754525	0.814073	0.383904	0.351338
0.760392	0.818434	0.390923	0.360634
0.765302	0.823117	0.398376	0.368431
0.769253	0.826328	0.405546	0.375425
0.773656	0.829956	0.411552	0.382971
0.778636	0.833057	0.41735	0.390715
0.78263	0.836369	0.424264	0.397301
0.786783	0.839499	0.430554	0.403013
0.791073	0.842547	0.436519	0.409816
0.79492	0.845641	0.441721	0.417637
0.798687	0.848456	0.447202	0.424694
0.802139	0.850985	0.452082	0.43189
0.805317	0.853447	0.457314	0.437509
0.808497	0.85565	0.462316	0.443277
0.811738	0.857693	0.466877	0.450851
0.814695	0.85983	0.472146	0.456507
0.817493	0.861788	0.47683	0.461901
0.821072	0.863768	0.481785	0.467895
0.823729	0.865569	0.486643	0.473434
0.826305	0.867162	0.491986	0.478854
0.828981	0.869094	0.496431	0.483674
0.831019	0.870525	0.501403	0.48909
0.833103	0.872196	0.506176	0.49361
0.835663	0.873867	0.50997	0.498042
0.838094	0.874833	0.51377	0.503286
0.840172	0.876597	0.517974	0.508237
0.842494	0.878326	0.522711	0.512272
0.844526	0.879262	0.527156	0.516439
0.846569	0.880592	0.53134	0.520455
0.848778	0.881806	0.535625	0.523727
0.850605	0.883098	0.539478	0.527497
0.852367	0.884241	0.543383	0.531647
0.853875	0.885227	0.546943	0.535806
0.855358	0.886565	0.55079	0.539915
0.857351	0.887633	0.553783	0.543568
0.858936	0.888732	0.557278	0.547135
0.860692	0.889669	0.560874	0.550472
0.862562	0.890705	0.56489	0.553752
0.863953	0.89149	0.568454	0.557686
0.865305	0.89223	0.571517	0.560392
0.866529	0.893137	0.575073	0.563405
0.868008	0.893739	0.577735	0.566633
0.86942	0.89474	0.580724	0.569477
0.8708	0.895672	0.583771	0.57237
0.872427	0.896387	0.586317	0.575131
0.873661	0.897313	0.588446	0.577542
0.874849	0.898136	0.591075	0.58017
0.875846	0.899009	0.594293	0.582841
0.876799	0.899844	0.597445	0.585521
0.878017	0.900661	0.600044	0.588443
0.879152	0.901367	0.603221	0.591376
0.88016	0.902203	0.606082	0.593948
0.881479	0.902969	0.608974	0.596099
0.88246	0.903833	0.611621	0.59944
0.883688	0.904578	0.61417	0.601242
0.884558	0.905261	0.616646	0.603712
0.885644	0.905924	0.619081	0.606677
0.886699	0.906598	0.62216	0.609234
0.88758	0.907413	0.624634	0.612164
0.888305	0.908112	0.626952	0.61492
0.889309	0.908844	0.628986	0.617201
0.89025	0.909526	0.63122	0.619641
0.891148	0.910061	0.633731	0.621844
0.892093	0.910579	0.635986	0.62433
0.892965	0.911365	0.638932	0.626795
0.893725	0.912078	0.641251	0.62927
0.894678	0.912757	0.643228	0.631303
0.895359	0.913433	0.64546	0.633654
0.896252	0.91404	0.647753	0.635751
0.89721	0.91475	0.649934	0.637636
0.898081	0.915426	0.652214	0.640503
0.898908	0.916098	0.653788	0.643289
0.899734	0.916744	0.65609	0.645604
0.900597	0.917314	0.657973	0.647304
0.901382	0.917972	0.660189	0.649403
0.902072	0.918553	0.662189	0.651845
0.902659	0.919213	0.664095	0.654244
0.903493	0.919796	0.665874	0.656417
0.904252	0.920422	0.667449	0.658669
0.904984	0.92105	0.669465	0.660452
0.905727	0.921575	0.671222	0.662576
0.906432	0.922063	0.673035	0.664502
0.907197	0.922489	0.674772	0.66647
0.907744	0.923007	0.67618	0.668114
0.908308	0.923502	0.678176	0.670011
0.908874	0.923972	0.679978	0.672045
0.909546	0.92438	0.681845	0.673999
0.910278	0.924882	0.683328	0.675944
0.910962	0.925327	0.684903	0.677904
0.911543	0.925714	0.686605	0.679632
0.91209	0.926132	0.688386	0.681142
0.91277	0.926577	0.689941	0.682778
0.913181	0.926926	0.691528	0.684825
0.913654	0.927318	0.692974	0.686651
0.91424	0.9278	0.694742	0.688086
0.914801	0.928237	0.69586	0.689617
0.915283	0.928627	0.697726	0.69113
0.915772	0.928914	0.699354	0.692705
0.916273	0.92932	0.701135	0.69441
0.916844	0.929659	0.702495	0.696077
0.917433	0.930072	0.704007	0.697855
0.918033	0.9304	0.705277	0.699429
0.918504	0.930796	0.706886	0.701236
0.91893	0.931224	0.708583	0.702818
0.919501	0.931558	0.710081	0.70451
0.920026	0.93194	0.711268	0.705934
0.920489	0.932223	0.712389	0.707478
0.921034	0.932584	0.713715	0.708975
0.921526	0.932909	0.714972	0.710667
0.922027	0.933218	0.716286	0.711871
0.922473	0.933566	0.71786	0.713382
0.922932	0.933924	0.719061	0.714903
0.923402	0.934285	0.720578	0.716572
0.923871	0.934619	0.721911	0.717692
0.924373	0.934859	0.723116	0.718888
0.924806	0.935232	0.724506	0.720268
0.92528	0.935542	0.725796	0.721641
0.925753	0.935883	0.727045	0.723168
0.926187	0.936187	0.728529	0.724607
0.926626	0.936457	0.729876	0.72592
0.927061	0.936757	0.731178	0.727109
0.927524	0.937035	0.732282	0.728399
0.92797	0.937335	0.733536	0.729998
0.928389	0.937612	0.735047	0.731214
0.928864	0.937904	0.735975	0.7325
0.929323	0.938169	0.737024	0.734013
0.929713	0.938428	0.73813	0.735318
0.9301	0.938709	0.738987	0.736448
0.930497	0.938941	0.74008	0.737872
0.930941	0.939195	0.741169	0.739065
0.931389	0.939406	0.742299	0.740566
0.93179	0.939622	0.743331	0.7415
0.932191	0.939937	0.744366	0.742708
0.932542	0.94026	0.745587	0.743943
0.932893	0.940569	0.746592	0.745093
0.93331	0.940771	0.747662	0.7464
0.933672	0.941067	0.748678	0.747419
0.934064	0.941302	0.749656	0.748521
0.93438	0.94152	0.750528	0.749513
0.934718	0.941784	0.751484	0.750589
0.935056	0.94204	0.752431	0.751582
0.935348	0.942291	0.753554	0.752571
0.935636	0.942505	0.754543	0.753747
0.935964	0.942762	0.755511	0.75468
0.936336	0.94297	0.756443	0.755679
0.936718	0.943201	0.757254	0.757112
0.937081	0.943456	0.758252	0.757912
0.937425	0.94371	0.759262	0.758751
0.937808	0.94394	0.760269	0.759788
0.9381	0.944174	0.761325	0.760976
0.938472	0.944438	0.762482	0.761944
0.938841	0.944687	0.763432	0.763179
0.939172	0.944896	0.764612	0.763904
0.939481	0.945037	0.765539	0.764826
0.939834	0.945252	0.766404	0.766064
0.9402	0.945512	0.767449	0.766953
0.940534	0.945801	0.768194	0.767861
0.940831	0.946005	0.769246	0.768876
0.941132	0.946261	0.770074	0.769846
0.941381	0.946513	0.770689	0.770278
0.941627	0.946735	0.771557	0.771145
0.941898	0.946993	0.772354	0.772259
0.942191	0.947207	0.773244	0.773463
0.942471	0.94743	0.774014	0.774603
0.942781	0.947674	0.77506	0.775428
0.943042	0.947901	0.775888	0.776428
0.943311	0.948095	0.776606	0.777461
0.943608	0.948339	0.777349	0.778502
0.943962	0.948538	0.777972	0.779396
0.944198	0.948753	0.779013	0.780331
0.944531	0.948968	0.779966	0.781221
0.944848	0.949179	0.780767	0.781933
0.945155	0.949397	0.781676	0.782671
0.945426	0.949646	0.782447	0.783449
0.945706	0.94988	0.783072	0.784262
0.945953	0.950063	0.783711	0.785102
0.946214	0.950311	0.784573	0.786185
0.946513	0.950548	0.785188	0.787125
0.946788	0.950775	0.785946	0.78785
0.947038	0.950986	0.786586	0.788589
0.947285	0.951151	0.787307	0.789442
0.947537	0.951339	0.788181	0.790435
0.947803	0.95152	0.788741	0.791262
0.94809	0.951691	0.789401	0.792229
0.94834	0.951886	0.790203	0.792899
0.948571	0.952069	0.791079	0.793476
0.948835	0.952245	0.791833	0.794309
0.949078	0.95242	0.792549	0.795099
0.949337	0.952581	0.793402	0.795783
0.949562	0.952757	0.794181	0.796402
0.949794	0.952925	0.795132	0.797187
0.95	0.953106	0.795802	0.797934
0.950199	0.953278	0.796495	0.798767
0.950472	0.95348	0.797152	0.799411
0.950725	0.953655	0.79774	0.799994
0.950946	0.953811	0.7986	0.800561
0.951142	0.953984	0.799323	0.801213
0.951395	0.95417	0.800002	0.801776
0.951653	0.954314	0.800655	0.802366
0.951843	0.954439	0.801364	0.803067
0.952049	0.954604	0.80196	0.803712
0.952257	0.954769	0.802828	0.804503
0.952465	0.954911	0.803631	0.80518
0.952692	0.955085	0.80435	0.805872
0.952914	0.955249	0.804894	0.806306
0.953106	0.955418	0.80536	0.806979
0.953346	0.955556	0.806184	0.807736
0.953537	0.955698	0.806873	0.808352
0.95376	0.955879	0.807463	0.809111
0.953969	0.956045	0.808219	0.809866
0.954218	0.956171	0.808791	0.810521
0.954438	0.956359	0.80927	0.811092
0.954631	0.956495	0.809907	0.811877
0.954863	0.956636	0.810639	0.812461
0.955085	0.95678	0.811254	0.81283
0.955311	0.956922	0.811985	0.813567
0.955505	0.957054	0.812566	0.81427
0.955684	0.957234	0.813305	0.814776
0.955909	0.957389	0.813685	0.815317
0.956142	0.957509	0.814328	0.815726
0.956358	0.957651	0.81475	0.816281
0.956536	0.957816	0.815479	0.816868
0.95673	0.957963	0.816195	0.817393
0.956959	0.958078	0.816893	0.817832
0.95715	0.958223	0.817437	0.818511
0.957333	0.958369	0.818043	0.818944
0.95752	0.958487	0.818535	0.819293
0.957707	0.958632	0.819052	0.819914
0.957909	0.958739	0.81971	0.820378
0.95809	0.9589	0.820357	0.821026
0.958262	0.959055	0.820976	0.821685
0.958464	0.959187	0.821643	0.822169
0.958668	0.959299	0.822213	0.822724
0.958868	0.959429	0.822746	0.823254
0.959046	0.959554	0.823274	0.823804
0.959222	0.959682	0.823878	0.824365
0.959427	0.9598	0.824497	0.824944
0.9596	0.959918	0.824908	0.825461
0.959791	0.960026	0.825458	0.825971
0.959984	0.960146	0.826005	0.826438
0.960155	0.960292	0.826541	0.827128
0.960342	0.960419	0.827157	0.827626
0.960546	0.960575	0.827585	0.828046
0.960737	0.960689	0.828246	0.828629
0.960916	0.960806	0.828883	0.829181
0.961067	0.960936	0.829319	0.829791
0.961239	0.961076	0.829866	0.830255
0.961422	0.961201	0.830225	0.830773
0.961586	0.961333	0.830818	0.831361
0.961744	0.961473	0.831504	0.831929
0.961924	0.961611	0.8321	0.832383
0.962043	0.961731	0.832619	0.832764
0.962233	0.96186	0.833078	0.833236
0.962445	0.961977	0.833457	0.833656
0.962618	0.962091	0.833845	0.834155
0.962799	0.962207	0.834453	0.834553
0.962971	0.962314	0.835058	0.8351
0.963144	0.962425	0.835552	0.835503
0.963308	0.962526	0.836051	0.83602
0.963444	0.96264	0.836519	0.836643
0.963609	0.962768	0.836968	0.837024
0.963779	0.962873	0.837389	0.837428
0.963913	0.962976	0.837834	0.837992
0.964068	0.963089	0.838408	0.838412
0.964222	0.963179	0.838964	0.838804
0.964383	0.96329	0.839448	0.839296
0.964544	0.963427	0.839955	0.839666
0.964689	0.963528	0.840478	0.840137
0.964839	0.963596	0.840912	0.840694
0.964998	0.96372	0.841272	0.841089
0.965136	0.963836	0.841866	0.841523
0.965281	0.963948	0.842366	0.841877
0.965429	0.964067	0.842838	0.842384
0.965534	0.964176	0.843413	0.842989
0.965678	0.964287	0.843868	0.843452
0.965818	0.964389	0.844453	0.843782
0.965958	0.964478	0.844876	0.84434
0.966075	0.964622	0.84526	0.844708
0.966241	0.964757	0.845683	0.845116
0.966372	0.964855	0.846176	0.845532
0.966529	0.964973	0.846572	0.845951
0.96666	0.965075	0.847076	0.846375
0.966778	0.965194	0.847474	0.846757
0.966921	0.965297	0.848008	0.847089
0.967061	0.965396	0.848402	0.847505
0.967196	0.965515	0.848915	0.847866
0.967323	0.9656	0.849408	0.848176
0.967473	0.965711	0.849866	0.848609
0.96759	0.965818	0.850326	0.849009
0.967728	0.965924	0.85074	0.8494
0.967856	0.96603	0.851114	0.849795
0.968013	0.966181	0.851542	0.850315
0.968153	0.966269	0.852067	0.850673
0.968279	0.966363	0.852543	0.851082
0.968406	0.966453	0.852997	0.851631
0.968521	0.966557	0.853323	0.851982
0.968635	0.966674	0.853849	0.852411
0.968749	0.966755	0.854217	0.852991
0.968872	0.966867	0.854616	0.853493
0.968992	0.966966	0.855031	0.853953
0.969115	0.967077	0.855401	0.854471
0.96924	0.967161	0.855944	0.854867
0.969362	0.967256	0.856384	0.855379
0.969475	0.967365	0.856884	0.85566
0.969609	0.967461	0.857145	0.856029
0.969731	0.96756	0.857611	0.85653
0.969854	0.967634	0.858042	0.856871
0.969987	0.967728	0.858565	0.857427
0.970106	0.967834	0.859034	0.857772
0.970224	0.967933	0.859447	0.858135
0.970332	0.968046	0.85989	0.858606
0.970446	0.968132	0.860357	0.859042
0.970532	0.968225	0.86083	0.859417
0.970646	0.968328	0.861291	0.859806
0.970767	0.968418	0.861744	0.860144
0.970905	0.968499	0.862171	0.860467
0.971008	0.968598	0.862574	0.860871
0.971102	0.968687	0.862852	0.861272
0.971207	0.968782	0.863258	0.861639
0.97132	0.968872	0.863571	0.862053
0.971411	0.968959	0.86395	0.862547
0.971483	0.969035	0.864475	0.862794
0.97158	0.969102	0.864874	0.863194
0.971685	0.969195	0.865358	0.863486
0.971798	0.96928	0.86572	0.863886
0.971927	0.969366	0.866199	0.864226
0.972038	0.969428	0.866521	0.864675
0.972161	0.9695	0.866785	0.865212
0.97225	0.969599	0.867114	0.86546
0.972377	0.969692	0.867594	0.865766
0.972498	0.969769	0.867879	0.866166
0.972624	0.969848	0.868237	0.86652
0.972742	0.96992	0.868642	0.86677
0.972849	0.96999	0.869001	0.867016
0.972946	0.970052	0.869345	0.867334
0.973039	0.970142	0.869751	0.867785
0.97315	0.970216	0.870082	0.868132
0.973243	0.970311	0.870484	0.868351
0.973328	0.970391	0.870788	0.868784
0.973426	0.970476	0.870996	0.869073
0.973531	0.970541	0.871268	0.869472
0.973641	0.970616	0.871744	0.869722
0.973741	0.970704	0.872151	0.870246
0.973855	0.970786	0.872607	0.870679
0.973947	0.970874	0.872942	0.871018
0.974053	0.970955	0.873254	0.871417
0.974163	0.971023	0.873603	0.87171
0.974258	0.971113	0.873864	0.871992
0.974341	0.971198	0.874198	0.872228
0.974439	0.971286	0.874538	0.872536
0.974562	0.971361	0.874824	0.872797
0.974661	0.971431	0.875135	0.873188
0.97475	0.971511	0.875481	0.873532
0.974842	0.971595	0.875824	0.873896
0.974945	0.971672	0.876154	0.874251
0.975046	0.97175	0.876395	0.874662
0.975161	0.971821	0.876706	0.874962
0.975253	0.971888	0.877067	0.87537
0.975344	0.971959	0.877384	0.875701
0.975435	0.972043	0.877724	0.876029
0.975529	0.972109	0.878037	0.876348
0.975616	0.972188	0.878406	0.876738
0.975694	0.972261	0.878696	0.877094
0.975777	0.972342	0.878908	0.8774
0.975868	0.972413	0.879187	0.877729
0.975954	0.972474	0.879465	0.878173
0.976046	0.972546	0.879819	0.87856
0.976136	0.972617	0.880256	0.878861
0.976218	0.972678	0.880699	0.879149
0.976333	0.972751	0.881028	0.879532
0.976418	0.972829	0.881332	0.879801
0.9765	0.972912	0.881638	0.880074
0.976595	0.97298	0.881934	0.880427
0.976692	0.973067	0.882135	0.880743
0.976779	0.973145	0.88251	0.881015
0.976865	0.973224	0.882806	0.881333
0.976943	0.973301	0.883147	0.881684
0.977042	0.973376	0.883497	0.882015
0.977136	0.973454	0.883701	0.882334
0.977222	0.973502	0.883991	0.882684
0.977306	0.973567	0.884349	0.883024
0.977391	0.973616	0.884607	0.883414
0.977494	0.973679	0.884793	0.883692
0.977589	0.973728	0.885153	0.883975
0.97766	0.973783	0.885402	0.884217
0.977759	0.973844	0.885634	0.884385
0.977843	0.973906	0.886029	0.884753
0.977932	0.973975	0.886289	0.884984
0.978016	0.974047	0.886584	0.885342
0.978099	0.974113	0.886932	0.885554
0.978184	0.974164	0.887168	0.885825
0.978273	0.974234	0.887512	0.886186
0.978356	0.974293	0.887761	0.886476
0.978433	0.974356	0.888034	0.886818
0.97852	0.974415	0.888302	0.88706
0.978597	0.974479	0.888588	0.887385
0.978668	0.974538	0.888846	0.887766
0.978752	0.974598	0.889165	0.888105
0.978831	0.974659	0.889516	0.888295
0.97891	0.974715	0.8899	0.888491
0.978996	0.974771	0.890274	0.888805
0.979079	0.974833	0.890611	0.889074
0.979166	0.974889	0.890992	0.889287
0.979242	0.97496	0.891427	0.889499
0.979314	0.975024	0.891745	0.889758
0.979408	0.975094	0.89198	0.890015
0.979493	0.97516	0.892379	0.890228
0.97958	0.97522	0.892678	0.890608
0.97966	0.975281	0.892966	0.890819
0.979751	0.975337	0.893249	0.891121
0.979832	0.975384	0.89352	0.891378
0.979908	0.975445	0.893743	0.891671
0.979973	0.975501	0.894017	0.891917
0.980068	0.975552	0.894233	0.892185
0.980141	0.975609	0.894489	0.892475
0.980224	0.975659	0.894807	0.892754
0.980295	0.975719	0.895011	0.893076
0.980375	0.975775	0.895266	0.893354
0.980454	0.975828	0.895469	0.89368
0.980519	0.97589	0.895772	0.893999
0.980598	0.975942	0.89604	0.894298
0.980667	0.976007	0.896294	0.8945
0.980738	0.97606	0.896626	0.894782
0.980815	0.976112	0.896887	0.895071
0.980888	0.976171	0.897114	0.895288
0.980971	0.976216	0.897402	0.895541
0.981051	0.976279	0.897591	0.895887
0.981125	0.97635	0.897816	0.89607
0.9812	0.976409	0.898033	0.896291
0.981267	0.976471	0.898289	0.896505
0.981332	0.976528	0.898492	0.896789
0.981409	0.976575	0.898699	0.897073
0.981478	0.976628	0.898986	0.897296
0.981551	0.976683	0.899151	0.897606
0.981621	0.976738	0.899449	0.8978
0.981693	0.976788	0.899618	0.897957
0.981761	0.976834	0.899954	0.8982
0.981839	0.976893	0.900196	0.89848
0.981903	0.976948	0.900424	0.898746
0.98197	0.977013	0.900767	0.899016
0.982038	0.97706	0.900999	0.89926
0.982109	0.977116	0.901312	0.899527
0.982183	0.977177	0.901587	0.899711
0.982251	0.977237	0.901814	0.899928
0.98232	0.977283	0.902091	0.900192
0.982379	0.977335	0.902307	0.900437
0.982434	0.977388	0.902474	0.900718
0.982495	0.977436	0.90274	0.900925
0.982563	0.977489	0.902931	0.901151
0.982631	0.977528	0.903206	0.901401
0.982698	0.977577	0.903398	0.901669
0.982768	0.977627	0.90362	0.901799
0.982835	0.977676	0.903815	0.902015
0.982907	0.977737	0.904101	0.902268
0.982975	0.97779	0.90431	0.902561
0.983033	0.977843	0.904525	0.902781
0.983095	0.977901	0.904828	0.902995
0.98315	0.977946	0.905067	0.903196
0.983219	0.977995	0.90535	0.903451
0.983278	0.978042	0.905613	0.903686
0.983351	0.978102	0.90587	0.903988
0.983419	0.978157	0.906132	0.904275
0.983476	0.978211	0.906405	0.904501
0.983539	0.978265	0.906649	0.904707
0.983597	0.978317	0.906845	0.904896
0.983663	0.978363	0.907093	0.905107
0.983716	0.978414	0.907382	0.90541
0.983772	0.978461	0.907583	0.905628
0.983827	0.978518	0.907722	0.905843
0.983891	0.978557	0.908017	0.905979
0.98395	0.978597	0.90822	0.906259
0.984021	0.978643	0.908441	0.906453
0.984073	0.978699	0.908735	0.906632
0.984132	0.978755	0.90895	0.906862
0.984187	0.978805	0.909147	0.907201
0.984245	0.978862	0.909391	0.907396
0.984318	0.978909	0.909569	0.907642
0.984375	0.978955	0.909892	0.907903
0.984445	0.979017	0.910094	0.908111
0.984494	0.979066	0.910355	0.908289
0.984561	0.979112	0.91061	0.908453
0.984635	0.979166	0.910795	0.908692
0.984688	0.979207	0.91101	0.908937
0.984748	0.979242	0.911227	0.909157
0.984811	0.979289	0.911437	0.909372
0.984875	0.979327	0.911621	0.909642
0.984925	0.97938	0.911849	0.909863
0.984984	0.979435	0.912068	0.910109
0.985042	0.979483	0.912257	0.910351
0.985101	0.979527	0.912468	0.910578
0.985155	0.97957	0.912701	0.910838
0.985211	0.979619	0.912883	0.911059
0.985262	0.979673	0.913108	0.911242
0.985309	0.979709	0.913332	0.911456
0.985371	0.979754	0.913546	0.911687
0.985427	0.979797	0.913757	0.911891
0.985484	0.979843	0.913927	0.912124
0.985537	0.979886	0.914107	0.912377
0.985592	0.97993	0.914357	0.912605
0.985646	0.979974	0.914553	0.912777
0.985689	0.980026	0.914718	0.912943
0.985742	0.98007	0.914946	0.913145
0.985793	0.980113	0.915177	0.913382
0.985843	0.980159	0.915399	0.913629
0.985903	0.980202	0.915614	0.913857
0.985953	0.980239	0.915759	0.914057
0.986011	0.98028	0.91596	0.914262
0.986064	0.980315	0.916174	0.91447
0.986116	0.980368	0.916363	0.914668
0.986168	0.980407	0.91658	0.914892
0.986223	0.980453	0.916724	0.915127
0.986274	0.980498	0.916878	0.91536
0.986321	0.980549	0.917136	0.915597
0.986375	0.980595	0.917331	0.915777
0.986429	0.980633	0.917586	0.915938
0.986481	0.980681	0.917739	0.916159
0.986537	0.980721	0.918016	0.916383
0.986587	0.98076	0.918294	0.916654
0.986631	0.980799	0.918515	0.916863
0.986683	0.980843	0.918716	0.917071
0.986741	0.980889	0.918919	0.917269
0.986791	0.980932	0.919124	0.917457
0.986847	0.980972	0.919311	0.917646
0.986895	0.981015	0.919508	0.917803
0.986941	0.981056	0.919713	0.918025
0.986999	0.981096	0.919912	0.91823
0.987048	0.981137	0.920184	0.918437
0.987097	0.981184	0.920364	0.918694
0.987142	0.981214	0.920525	0.9189
0.987196	0.98125	0.920708	0.919137
0.987239	0.98129	0.920947	0.919386
0.987284	0.981328	0.921083	0.919616
0.987334	0.98137	0.921246	0.919856
0.987391	0.981415	0.921437	0.920103
0.987435	0.981443	0.921615	0.920335
0.987485	0.981478	0.921798	0.920492
0.987529	0.981518	0.921899	0.920703
0.987574	0.981555	0.922132	0.920917
0.987626	0.981584	0.922354	0.92112
0.987669	0.981624	0.922572	0.921335
0.987714	0.981653	0.922689	0.921537
0.987765	0.981701	0.92292	0.92167
0.987817	0.981735	0.923167	0.921927
0.987864	0.981773	0.923366	0.922117
0.98791	0.981815	0.923531	0.922311
0.987958	0.98185	0.923699	0.92247
0.988003	0.98189	0.923892	0.922646
0.988046	0.981925	0.92406	0.922809
0.988096	0.981961	0.924272	0.922987
0.98814	0.981998	0.924428	0.923158
0.98819	0.982031	0.924604	0.92334
0.988241	0.98207	0.924773	0.923508
0.988294	0.982104	0.925007	0.923674
0.988338	0.982134	0.925157	0.923827
0.988379	0.982171	0.925381	0.924026
0.988422	0.982204	0.925592	0.92416
0.988467	0.982236	0.925764	0.924322
0.98851	0.982268	0.92593	0.9245
0.988552	0.982306	0.926111	0.924719
0.988599	0.982343	0.92625	0.924934
0.988641	0.982374	0.92638	0.925108
0.988689	0.982398	0.926619	0.925292
0.988738	0.982432	0.926771	0.92554
0.988785	0.982465	0.926906	0.925709
0.988829	0.982498	0.927118	0.925878
0.98887	0.982531	0.927343	0.926048
0.988912	0.982565	0.927521	0.926221
0.988952	0.982593	0.927727	0.926428
0.989001	0.982624	0.927881	0.926604
0.989047	0.982657	0.928048	0.926774
0.989087	0.982691	0.928251	0.926931
0.989132	0.982725	0.92838	0.927085
0.989181	0.982751	0.9286	0.927296
0.989226	0.982782	0.928781	0.927459
0.989272	0.982813	0.928922	0.927555
0.989319	0.982845	0.92916	0.927697
0.989361	0.982875	0.929361	0.927915
0.989402	0.982903	0.929637	0.928077
0.989443	0.982936	0.929751	0.928249
0.989489	0.982974	0.92985	0.92844
0.989539	0.983003	0.929991	0.928631
0.989589	0.983031	0.930184	0.928789
0.989624	0.983067	0.930392	0.928945
0.989662	0.983096	0.930607	0.92916
0.989698	0.983131	0.930736	0.929319
0.989743	0.983164	0.93089	0.929505
0.989783	0.9832	0.931033	0.929656
0.98982	0.983227	0.931173	0.92986
0.989865	0.983258	0.931324	0.930017
0.989904	0.983285	0.931526	0.930187
0.989948	0.983318	0.931681	0.930397
0.989988	0.983348	0.931811	0.930579
0.990028	0.98338	0.932009	0.930733
0.990069	0.98341	0.932205	0.930911
0.990106	0.983443	0.932409	0.931068
0.990142	0.983476	0.932581	0.931212
0.990185	0.983507	0.93274	0.931428
0.990228	0.983535	0.932873	0.931609
0.990264	0.983564	0.933006	0.931815
0.990307	0.983596	0.933183	0.932015
0.990348	0.983617	0.933347	0.932191
0.990389	0.983644	0.933564	0.932322
0.990431	0.983671	0.933765	0.932543
0.990472	0.983703	0.933968	0.932744
0.990507	0.983733	0.934161	0.932929
0.990541	0.983758	0.934347	0.93309
0.990583	0.983792	0.93453	0.933259
0.990619	0.983821	0.934637	0.933429
0.990657	0.983853	0.934762	0.933558
0.990696	0.983887	0.934914	0.93373
0.990739	0.98391	0.935103	0.933908
0.990775	0.983946	0.935251	0.934065
0.990814	0.983975	0.935459	0.934205
0.99085	0.984002	0.93563	0.934344
0.99089	0.984028	0.93579	0.934544
0.990929	0.984055	0.935961	0.934687
0.990965	0.984078	0.936116	0.934815
0.990997	0.9841	0.936235	0.934985
0.991032	0.984132	0.936371	0.935119
0.991074	0.984156	0.93655	0.935283
0.991109	0.984179	0.936742	0.935485
0.991142	0.984202	0.936899	0.935646
0.991173	0.98423	0.937073	0.935776
0.991219	0.984256	0.937274	0.935883
0.991254	0.984281	0.937428	0.936081
0.991288	0.984303	0.93761	0.936322
0.991327	0.984322	0.937711	0.936473
0.991364	0.984346	0.937867	0.936617
0.991404	0.984371	0.938052	0.936799
0.991437	0.984396	0.938249	0.936966
0.991475	0.984425	0.93838	0.937117
0.991511	0.984451	0.938565	0.937306
0.991547	0.984476	0.93876	0.937421
0.991578	0.984503	0.938931	0.937544
0.991614	0.984527	0.939031	0.937689
0.991648	0.98455	0.939224	0.937855
0.991684	0.984578	0.939418	0.937983
0.991719	0.984604	0.939538	0.93814
0.991752	0.984631	0.939688	0.938268
0.991783	0.984654	0.939822	0.938396
0.991816	0.984679	0.939982	0.938487
0.99185	0.984701	0.940162	0.938697
0.991881	0.984725	0.940344	0.938849
0.991912	0.984749	0.940456	0.939006
0.991948	0.984776	0.940616	0.939135
0.991978	0.984802	0.940812	0.939309
0.992012	0.98483	0.940934	0.939451
0.992043	0.984849	0.941138	0.939544
0.99208	0.984874	0.941311	0.939715
0.992117	0.984897	0.941445	0.939836
0.992149	0.984919	0.94162	0.939982
0.992184	0.984949	0.941783	0.940107
0.992217	0.984977	0.941945	0.940239
0.992252	0.985001	0.942079	0.940378
0.992289	0.985029	0.942235	0.940523
0.99232	0.985055	0.942352	0.940658
0.992353	0.985079	0.942515	0.94083
0.992384	0.9851	0.942694	0.940974
0.992414	0.985126	0.942851	0.941102
0.992449	0.985152	0.943062	0.94122
0.992484	0.985176	0.943254	0.941331
0.992514	0.985201	0.943418	0.941476
0.992546	0.985223	0.943597	0.941572
0.99258	0.985249	0.94373	0.941663
0.992612	0.985272	0.943858	0.941748
0.992644	0.985293	0.94397	0.941876
0.992674	0.985318	0.944179	0.94207
0.992703	0.985342	0.94437	0.942141
0.992736	0.985364	0.944538	0.942275
0.992765	0.985388	0.94471	0.942358
0.992797	0.985412	0.944824	0.942484
0.992829	0.985436	0.944969	0.942624
0.992858	0.985461	0.945124	0.942704
0.992888	0.985481	0.94532	0.942784
0.99292	0.985505	0.945433	0.942965
0.992952	0.985525	0.945569	0.943107
0.992982	0.985551	0.945722	0.943255
0.993011	0.985572	0.945885	0.943342
0.993043	0.985596	0.945955	0.943475
0.993071	0.98562	0.946065	0.943539
0.9931	0.985645	0.946269	0.943667
0.993129	0.985663	0.946355	0.943773
0.993154	0.985686	0.946519	0.94394
0.993186	0.985707	0.946619	0.944079
0.993215	0.985725	0.946783	0.944155
0.993247	0.985741	0.946947	0.944283
0.993278	0.98576	0.9471	0.944402
0.993304	0.98578	0.947296	0.944451
0.993335	0.985802	0.947377	0.944572
0.993363	0.985819	0.947545	0.944729
0.99339	0.985845	0.947656	0.94487
0.993422	0.985868	0.947827	0.944977
0.993452	0.985889	0.947995	0.945131
0.993479	0.985905	0.948191	0.945276
0.993506	0.985929	0.948321	0.945421
0.993538	0.985956	0.948493	0.945532
0.993565	0.985977	0.948635	0.945611
0.993592	0.986002	0.948814	0.945718
0.993619	0.986021	0.948956	0.945816
0.993649	0.986039	0.949037	0.945882
0.993677	0.98606	0.949225	0.945961
0.993704	0.98608	0.949356	0.946092
0.993731	0.986101	0.949524	0.946207
0.993757	0.986121	0.949657	0.946333
0.993785	0.986142	0.949832	0.946398
0.993815	0.986166	0.949946	0.946489
0.993841	0.986183	0.950057	0.94657
0.99387	0.986202	0.950194	0.946665
0.993899	0.986222	0.950319	0.946741
0.993929	0.986246	0.950465	0.946876
0.993956	0.986263	0.950573	0.947015
0.993984	0.986283	0.950718	0.947117
0.99401	0.986302	0.950904	0.947257
0.99404	0.986322	0.951101	0.947361
0.994069	0.986342	0.95128	0.947477
0.994095	0.986359	0.951413	0.947574
0.994121	0.986378	0.951548	0.94764
0.994147	0.986399	0.951651	0.947698
0.994172	0.986417	0.951761	0.947809
0.994199	0.98644	0.951895	0.947898
0.994222	0.986462	0.952044	0.947968
0.994248	0.986481	0.952197	0.948052
0.994274	0.986501	0.952301	0.948129
0.994295	0.986514	0.952433	0.948247
0.994325	0.986535	0.952569	0.948365
0.99435	0.986555	0.952695	0.948436
0.994378	0.986572	0.952835	0.948506
0.994404	0.986593	0.952985	0.948631
0.994431	0.986609	0.953113	0.948794
0.994459	0.986625	0.953269	0.948881
0.994484	0.986648	0.953423	0.948937
0.99451	0.986669	0.95354	0.949026
0.994537	0.986682	0.953666	0.949105
0.994564	0.986697	0.953784	0.949188
0.994588	0.986714	0.953878	0.949329
0.994616	0.986735	0.954012	0.949435
0.99464	0.986753	0.954123	0.949558
0.994662	0.986771	0.954271	0.949685
0.994688	0.986793	0.954411	0.949763
0.994713	0.986809	0.954526	0.949852
0.994738	0.986826	0.954699	0.949919
0.994763	0.986843	0.954825	0.950031
0.994787	0.986861	0.954949	0.950104
0.994813	0.986875	0.95507	0.950201
0.994835	0.986893	0.955189	0.950298
0.994859	0.98691	0.955331	0.950433
0.994886	0.986925	0.955403	0.95055
0.99491	0.986945	0.955572	0.950684
0.994935	0.986966	0.955709	0.950766
0.994959	0.986983	0.955829	0.950907
0.994983	0.986999	0.955927	0.951023
0.995007	0.987017	0.95605	0.951117
0.995029	0.987032	0.956169	0.951216
0.99505	0.98705	0.956271	0.951269
0.995075	0.987065	0.956354	0.951351
0.995098	0.987084	0.956489	0.951456
0.995116	0.987101	0.956629	0.951522
0.995137	0.987118	0.956753	0.951636
0.995158	0.987129	0.956871	0.951754
0.995178	0.98714	0.956986	0.951906
0.995198	0.987159	0.957119	0.951998
0.99522	0.987175	0.957262	0.952129
0.995242	0.987187	0.957386	0.95223
0.995266	0.987203	0.957543	0.952341
0.99529	0.987217	0.957681	0.952452
0.995312	0.987236	0.9578	0.952576
0.995336	0.987257	0.957957	0.952685
0.995359	0.987272	0.958078	0.952783
0.995381	0.987285	0.958194	0.952866
0.995405	0.987301	0.958305	0.953019
0.995427	0.987316	0.958433	0.953098
0.995448	0.987332	0.958565	0.953191
0.995471	0.987345	0.95869	0.953304
0.995491	0.987362	0.958824	0.953407
0.995514	0.987381	0.958932	0.953495
0.995536	0.987398	0.959103	0.953635
0.995558	0.987414	0.959227	0.953779
0.995582	0.987429	0.959298	0.953889
0.995606	0.987446	0.95941	0.954054
0.995625	0.98746	0.959548	0.954177
0.995647	0.987472	0.95969	0.954328
0.995671	0.987486	0.959788	0.954428
0.995692	0.9875	0.959882	0.954533
0.995712	0.987517	0.960019	0.954617
0.995733	0.987534	0.960139	0.95471
0.995754	0.987553	0.960266	0.954816
0.995778	0.987568	0.960376	0.95488
0.995801	0.987584	0.9605	0.954974
0.995823	0.987597	0.96064	0.955058
0.995845	0.987613	0.960788	0.955144
0.995865	0.987626	0.960863	0.95527
0.995882	0.987641	0.961022	0.955385
0.9959	0.987656	0.961146	0.955487
0.99592	0.987672	0.961261	0.95559
0.995941	0.987686	0.961396	0.955732
0.995962	0.987706	0.96153	0.955861
0.995985	0.987719	0.961672	0.955944
0.996006	0.987731	0.96183	0.956068
0.996026	0.987748	0.96197	0.956167
0.996047	0.987763	0.962097	0.956298
0.996068	0.98778	0.962222	0.956408
0.996088	0.987798	0.962344	0.956541
0.996107	0.987813	0.962477	0.956635
0.996128	0.987828	0.962558	0.956758
0.996149	0.987843	0.962666	0.956861
0.996168	0.987857	0.962773	0.956963
0.996187	0.98787	0.962909	0.957053
0.996205	0.987886	0.963046	0.957147
0.996226	0.987901	0.963154	0.957298
0.996246	0.987916	0.963239	0.957419
0.996265	0.987935	0.963362	0.957524
0.996284	0.98795	0.963526	0.957625
0.996305	0.987963	0.963665	0.957723
0.996324	0.98798	0.963755	0.95785
0.996344	0.987997	0.963877	0.957957
0.996363	0.98801	0.964006	0.958073
0.99638	0.988024	0.964099	0.958157
0.996398	0.988038	0.964221	0.95824
0.996415	0.988054	0.964329	0.958328
0.996436	0.988071	0.96445	0.958467
0.996457	0.988087	0.964587	0.958567
0.996476	0.9881	0.96474	0.958678
0.996494	0.988116	0.964887	0.958741
0.996514	0.988129	0.965001	0.958866
0.996532	0.988144	0.965139	0.958976
0.996551	0.98816	0.965272	0.959109
0.99657	0.988175	0.965383	0.959215
0.996588	0.988192	0.965491	0.95934
0.996607	0.988207	0.96557	0.959446
0.996626	0.988219	0.965658	0.959567
0.996642	0.988234	0.965747	0.959619
0.996661	0.988249	0.965889	0.959702
0.996681	0.988262	0.965992	0.959834
0.996699	0.988277	0.96611	0.959959
0.996716	0.988291	0.966195	0.960082
0.996734	0.988303	0.966308	0.960187
0.996751	0.98832	0.966434	0.960281
0.996767	0.988334	0.966583	0.960406
0.996783	0.988351	0.966771	0.960544
0.996801	0.988364	0.966904	0.960644
0.99682	0.98838	0.967016	0.960737
0.996836	0.988393	0.967152	0.960835
0.996855	0.988405	0.967304	0.960923
0.996873	0.988422	0.967431	0.961026
0.99689	0.988438	0.967505	0.961136
0.996906	0.988449	0.96762	0.961248
0.996923	0.988465	0.967739	0.961322
0.99694	0.98848	0.967904	0.96143
0.996957	0.988494	0.968023	0.961537
0.996974	0.988509	0.968135	0.961629
0.996991	0.988524	0.968248	0.961694
0.997007	0.988542	0.968366	0.961785
0.997023	0.988555	0.968458	0.961854
0.997039	0.98857	0.968566	0.961977
0.997055	0.988586	0.968678	0.962032
0.997074	0.9886	0.968789	0.962115
0.99709	0.988615	0.968929	0.962197
0.997106	0.988627	0.969054	0.962316
0.997122	0.98864	0.969176	0.962442
0.997139	0.988651	0.969297	0.962517
0.997155	0.988665	0.96942	0.962606
0.997172	0.98868	0.969552	0.96271
0.997189	0.988695	0.969679	0.962831
0.997204	0.988709	0.969798	0.962932
0.99722	0.988726	0.969933	0.963047
0.997237	0.988738	0.970046	0.963131
0.997252	0.988754	0.970168	0.963242
0.997267	0.988766	0.970262	0.96339
0.997283	0.98878	0.970346	0.963438
0.997301	0.988794	0.970475	0.963548
0.997317	0.988808	0.970573	0.963661
0.997333	0.988822	0.970695	0.963764
0.997349	0.988834	0.970777	0.963855
0.997364	0.988849	0.970895	0.963982
0.997379	0.988864	0.970996	0.96409
0.997394	0.988878	0.971102	0.964206
0.997409	0.988889	0.971207	0.964326
0.997424	0.988903	0.971337	0.964412
0.997439	0.988918	0.971456	0.964519
0.997455	0.988932	0.971536	0.964643
0.99747	0.988945	0.971666	0.964763
0.997485	0.988959	0.971754	0.964844
0.997502	0.988974	0.971885	0.964909
0.997517	0.988985	0.972002	0.965048
0.997531	0.988998	0.972116	0.965187
0.997546	0.98901	0.972232	0.965282
0.997561	0.989024	0.972397	0.965375
0.997576	0.989035	0.972494	0.965466
0.997591	0.989049	0.972596	0.965534
0.997605	0.98906	0.972716	0.965643
0.997621	0.989074	0.972809	0.965733
0.997637	0.989084	0.972908	0.965849
0.997651	0.989098	0.97302	0.965937
0.997666	0.98911	0.973117	0.966001
0.99768	0.989123	0.973206	0.966096
0.997694	0.989134	0.973304	0.966221
0.997708	0.989146	0.973398	0.96632
0.997723	0.98916	0.973534	0.966445
0.997737	0.989171	0.973625	0.966558
0.997752	0.989185	0.973731	0.966633
0.997768	0.989197	0.973851	0.96672
0.997783	0.98921	0.973951	0.966826
0.997797	0.98922	0.974054	0.96693
0.997811	0.989232	0.974141	0.967029
0.997824	0.989241	0.974228	0.967142
0.997839	0.989254	0.97432	0.967233
0.997854	0.989264	0.974367	0.967342
0.997868	0.989278	0.974451	0.967444
0.997882	0.989288	0.9746	0.96754
0.997895	0.989301	0.974701	0.96766
0.997908	0.989313	0.974816	0.967756
0.997922	0.989324	0.974935	0.967859
0.997937	0.989335	0.975036	0.967954
0.99795	0.989347	0.975138	0.968017
0.997964	0.989356	0.975263	0.968125
0.997977	0.989368	0.975351	0.968235
0.99799	0.989379	0.97543	0.968356
0.998004	0.989391	0.975512	0.96846
0.998017	0.989401	0.975598	0.968547
0.99803	0.989411	0.975708	0.968638
0.998044	0.989423	0.975802	0.968753
0.998058	0.989433	0.975887	0.968863
0.998072	0.989444	0.975989	0.968983
0.998084	0.989455	0.976072	0.969097
0.998097	0.989464	0.976173	0.969205
0.99811	0.989474	0.976283	0.969314
0.998123	0.989485	0.97637	0.969397
0.998136	0.989496	0.976452	0.969509
0.998149	0.989507	0.976542	0.969604
0.998162	0.989516	0.976663	0.969706
0.998174	0.989527	0.976778	0.969763
0.998187	0.989539	0.976872	0.969889
0.9982	0.989551	0.976971	0.969964
0.998213	0.989561	0.977068	0.970061
0.998225	0.989572	0.977163	0.970159
0.998238	0.989582	0.97728	0.970258
0.99825	0.989591	0.977349	0.970377
0.998262	0.989599	0.977447	0.970471
0.998274	0.989611	0.977561	0.970568
0.998287	0.98962	0.977666	0.970684
0.998299	0.989629	0.977733	0.970801
0.998312	0.989636	0.97782	0.970899
0.998323	0.989644	0.977935	0.970986
0.998335	0.989654	0.978046	0.971096
0.998347	0.989665	0.978124	0.971189
0.99836	0.989676	0.978217	0.971285
0.998371	0.989689	0.978303	0.971408
0.998383	0.989698	0.978416	0.971539
0.998396	0.989708	0.9785	0.971608
0.998408	0.989718	0.978583	0.971725
0.998419	0.989728	0.97868	0.97182
0.998432	0.989739	0.978773	0.971886
0.998443	0.989752	0.978894	0.972003
0.998454	0.989762	0.978989	0.97211
0.998466	0.989772	0.979103	0.972196
0.998478	0.989783	0.979211	0.972292
0.998489	0.989794	0.979312	0.972378
0.9985	0.989802	0.979423	0.972482
0.998511	0.989809	0.979527	0.972575
0.998523	0.989816	0.979645	0.972679
0.998534	0.989824	0.979764	0.972809
0.998546	0.989836	0.979844	0.972901
0.998557	0.989846	0.979933	0.972987
0.998568	0.989855	0.980042	0.973083
0.998578	0.989867	0.980138	0.973193
0.998589	0.989875	0.980231	0.973292
0.998601	0.989885	0.980316	0.973361
0.998612	0.989893	0.98044	0.973444
0.998623	0.989901	0.980556	0.973555
0.998633	0.989912	0.980667	0.973657
0.998644	0.989921	0.980771	0.973784
0.998654	0.98993	0.980867	0.973881
0.998665	0.98994	0.980971	0.973972
0.998676	0.98995	0.981062	0.974087
0.998686	0.989958	0.981172	0.974192
0.998697	0.989966	0.981259	0.974284
0.998708	0.989972	0.981345	0.974389
0.998719	0.989983	0.981436	0.974494
0.998729	0.989991	0.981531	0.97458
0.99874	0.99	0.981634	0.974689
0.99875	0.990008	0.981749	0.974781
0.998761	0.990016	0.981836	0.97487
0.998771	0.990025	0.981917	0.974932
0.998782	0.990032	0.982017	0.975015
0.998793	0.990038	0.982114	0.975111
0.998803	0.990046	0.982198	0.975194
0.998814	0.990054	0.982299	0.975271
0.998823	0.990062	0.982383	0.97535
0.998834	0.990068	0.982468	0.975431
0.998844	0.990074	0.982545	0.975519
0.998854	0.99008	0.982662	0.975616
0.998864	0.990087	0.982733	0.975726
0.998874	0.990096	0.982831	0.975791
0.998884	0.990101	0.98293	0.975881
0.998894	0.990107	0.983036	0.975968
0.998903	0.990115	0.983126	0.976055
0.998913	0.99012	0.983222	0.976149
0.998923	0.990127	0.98333	0.976243
0.998932	0.99013	0.983433	0.976328
0.998942	0.990134	0.983557	0.976414
0.998952	0.990142	0.983668	0.976516
0.998962	0.990151	0.983779	0.976611
0.998971	0.990157	0.983887	0.976713
0.998981	0.990164	0.983977	0.976776
0.99899	0.990171	0.984064	0.97685
0.999	0.990178	0.98416	0.976954
0.999009	0.990184	0.984261	0.97709
0.999018	0.990191	0.984357	0.977193
0.999027	0.990197	0.984431	0.977291
0.999036	0.990204	0.984519	0.97737
0.999045	0.99021	0.984621	0.977468
0.999054	0.990217	0.984702	0.977569
0.999064	0.990222	0.984796	0.977672
0.999072	0.990227	0.984883	0.977752
0.999082	0.990235	0.984968	0.977848
0.999091	0.990242	0.985049	0.977936
0.9991	0.990245	0.985152	0.97802
0.999109	0.990249	0.985271	0.978145
0.999117	0.990257	0.985382	0.978237
0.999126	0.990263	0.985487	0.978337
0.999135	0.990266	0.985592	0.978425
0.999144	0.990271	0.985706	0.978528
0.999153	0.990276	0.985799	0.978626
0.999161	0.990283	0.9859	0.978714
0.999169	0.990289	0.985987	0.978828
0.999178	0.990295	0.986085	0.97891
0.999186	0.990301	0.986192	0.978976
0.999195	0.990306	0.986273	0.97907
0.999203	0.990311	0.986355	0.979171
0.999212	0.990316	0.986428	0.979286
0.99922	0.99032	0.986508	0.979393
0.999228	0.990324	0.986603	0.979499
0.999237	0.990328	0.986704	0.979595
0.999245	0.990334	0.986808	0.979695
0.999253	0.990339	0.986892	0.979796
0.999262	0.990344	0.98697	0.979873
0.999269	0.99035	0.987067	0.979963
0.999277	0.990355	0.987167	0.980064
0.999285	0.990361	0.987245	0.980177
0.999292	0.990363	0.987345	0.980281
0.9993	0.990367	0.987444	0.980379
0.999307	0.99037	0.987541	0.980482
0.999315	0.990377	0.98764	0.980573
0.999323	0.990384	0.98773	0.980668
0.999331	0.990389	0.987839	0.980748
0.999339	0.990395	0.987933	0.980859
0.999346	0.990401	0.988025	0.980932
0.999353	0.990408	0.988123	0.981018
0.999361	0.990412	0.988214	0.981096
0.999368	0.990419	0.988309	0.981171
0.999376	0.990424	0.988401	0.981273
0.999383	0.990432	0.988497	0.981357
0.99939	0.990438	0.988583	0.98145
0.999398	0.990443	0.988685	0.981528
0.999405	0.990448	0.988783	0.981607
0.999413	0.990457	0.988857	0.981686
0.99942	0.990462	0.98897	0.981767
0.999426	0.990467	0.989065	0.981838
0.999433	0.990473	0.98915	0.981922
0.99944	0.990478	0.989232	0.981991
0.999447	0.990483	0.989322	0.982086
0.999454	0.990486	0.989426	0.982162
0.999461	0.990491	0.989526	0.982262
0.999467	0.990498	0.989631	0.982347
0.999474	0.990504	0.98973	0.982425
0.999481	0.990509	0.989825	0.982488
0.999488	0.990515	0.989939	0.982575
0.999494	0.99052	0.990059	0.982652
0.999501	0.990525	0.990137	0.982741
0.999508	0.990532	0.990243	0.98283
0.999514	0.990536	0.990332	0.98292
0.999521	0.990541	0.990415	0.982997
0.999528	0.990548	0.990494	0.983057
0.999534	0.990552	0.990574	0.983147
0.99954	0.990558	0.990679	0.983203
0.999547	0.990564	0.990788	0.983269
0.999553	0.990571	0.990892	0.983343
0.99956	0.990576	0.990977	0.983438
0.999566	0.990583	0.991067	0.983514
0.999573	0.990589	0.991141	0.983578
0.999579	0.990593	0.991227	0.983643
0.999585	0.990599	0.991314	0.98371
0.999591	0.990604	0.991394	0.983777
0.999597	0.990609	0.991501	0.983845
0.999604	0.990615	0.991599	0.983911
0.999609	0.990618	0.991686	0.983995
0.999615	0.990623	0.99177	0.984081
0.999621	0.99063	0.991842	0.984137
0.999628	0.990635	0.991933	0.984199
0.999633	0.990641	0.992018	0.984261
0.999639	0.990645	0.992092	0.984354
0.999645	0.990652	0.992167	0.984435
0.999651	0.990658	0.99228	0.984511
0.999656	0.990662	0.992367	0.984591
0.999662	0.990667	0.992471	0.984679
0.999668	0.990671	0.992556	0.984747
0.999673	0.990675	0.99265	0.984847
0.999679	0.990679	0.992741	0.984953
0.999685	0.990684	0.992832	0.985038
0.99969	0.990689	0.992918	0.985106
0.999696	0.990693	0.993042	0.985177
0.999701	0.990697	0.993138	0.985244
0.999706	0.990699	0.993227	0.985327
0.999711	0.990701	0.993311	0.985407
0.999717	0.990706	0.993415	0.985501
0.999722	0.990709	0.993483	0.98557
0.999727	0.990713	0.99358	0.985639
0.999732	0.990716	0.993645	0.985704
0.999738	0.99072	0.993742	0.985772
0.999743	0.990724	0.99383	0.985849
0.999748	0.990729	0.993915	0.985917
0.999753	0.990731	0.99402	0.985999
0.999758	0.990732	0.994125	0.986077
0.999763	0.990736	0.994214	0.986157
0.999768	0.99074	0.994302	0.986225
0.999773	0.990742	0.99437	0.986311
0.999778	0.990744	0.99445	0.986378
0.999783	0.990747	0.994534	0.986451
0.999788	0.990751	0.994614	0.986537
0.999793	0.990753	0.994707	0.986604
0.999797	0.990755	0.994805	0.986688
0.999802	0.990758	0.994901	0.986772
0.999807	0.990761	0.994973	0.986857
0.999811	0.990764	0.995044	0.986937
0.999816	0.990768	0.995131	0.987022
0.99982	0.990772	0.995206	0.987103
0.999825	0.990774	0.995301	0.987173
0.999829	0.990777	0.995394	0.987265
0.999833	0.99078	0.995484	0.987336
0.999838	0.990783	0.99557	0.987423
0.999842	0.990786	0.99565	0.987502
0.999846	0.990789	0.995733	0.987584
0.999851	0.990791	0.995822	0.987675
0.999855	0.990794	0.995902	0.987767
0.999859	0.990795	0.995996	0.987858
0.999863	0.990797	0.996063	0.987951
0.999867	0.990798	0.996143	0.988047
0.999871	0.9908	0.996246	0.988135
0.999875	0.990802	0.996342	0.98822
0.999879	0.990804	0.99642	0.9883
0.999883	0.990804	0.996504	0.988395
0.999887	0.990806	0.996599	0.988494
0.999891	0.99081	0.996672	0.988587
0.999895	0.990811	0.996772	0.988673
0.999899	0.990813	0.996853	0.988755
0.999902	0.990815	0.996932	0.988841
0.999906	0.990817	0.997018	0.988926
0.99991	0.990819	0.997109	0.989015
0.999913	0.990821	0.997193	0.989093
0.999917	0.990823	0.997282	0.989173
0.999921	0.990825	0.997366	0.989244
0.999924	0.990828	0.997452	0.98933
0.999927	0.990828	0.997549	0.989396
0.999931	0.990829	0.997642	0.989481
0.999934	0.990831	0.997722	0.989556
0.999937	0.990833	0.997821	0.989636
0.999941	0.990835	0.997932	0.989721
0.999944	0.990836	0.998023	0.989793
0.999947	0.990838	0.998118	0.989864
0.99995	0.99084	0.998198	0.989941
0.999953	0.990843	0.998297	0.989996
0.999956	0.990844	0.998402	0.990068
0.999959	0.990845	0.998506	0.990129
0.999962	0.990847	0.998584	0.990185
0.999965	0.990848	0.998672	0.990246
0.999968	0.990848	0.998778	0.990307
0.999971	0.99085	0.998877	0.990346
0.999974	0.99085	0.998973	0.990397
0.999976	0.990851	0.999082	0.990445
0.999979	0.990854	0.999185	0.9905
0.999981	0.990856	0.999279	0.990539
0.999984	0.990856	0.999376	0.990573
0.999986	0.990858	0.999473	0.990622
0.999989	0.990859	0.999566	0.990674
0.999991	0.99086	0.999658	0.990709
0.999993	0.990861	0.999736	0.990733
0.999995	0.990862	0.999824	0.990774
0.999997	0.990865	0.999897	0.990804
0.999999	0.990867	0.99996	0.99083
1	0.990867	1	0.990867

## Sheet: Fig. 3c
0.143274
0.25702
0.333335
0.383634
0.435407
0.471035
0.504647
0.52425
0.54312
0.56345
0.582528
0.595735
0.615407
0.629398
0.644233
0.655911
0.668322
0.677305
0.687319
0.698038
0.708084
0.717043
0.724468
0.730424
0.735882
0.742665
0.748075
0.753523
0.759698
0.76391
0.768692
0.773542
0.778696
0.78234
0.786537
0.789753
0.793196
0.797484
0.801345
0.80467
0.808262
0.810679
0.814098
0.817772
0.820193
0.823563
0.825973
0.828798
0.831569
0.834422
0.836664
0.838455
0.840079
0.842202
0.844519
0.846208
0.847983
0.850192
0.851993
0.853675
0.85519
0.856728
0.85822
0.859519
0.861075
0.862107
0.863717
0.865251
0.866426
0.867873
0.869289
0.870601
0.871868
0.873402
0.874262
0.875331
0.876519
0.877648
0.878816
0.879905
0.881066
0.882374
0.883425
0.88465
0.885776
0.886865
0.8881
0.888953
0.889875
0.891044
0.891963
0.892933
0.893825
0.894873
0.895892
0.896975
0.897863
0.898854
0.899699
0.900521
0.901428
0.90219
0.902876
0.90343
0.904165
0.904855
0.905601
0.906306
0.907067
0.907663
0.908327
0.909185
0.909619
0.910265
0.911076
0.911606
0.912077
0.912669
0.913171
0.913692
0.914451
0.91507
0.915518
0.915993
0.916527
0.917273
0.917775
0.918427
0.919073
0.919612
0.919947
0.920544
0.921045
0.921498
0.922103
0.922652
0.923214
0.92382
0.924282
0.924765
0.925293
0.925761
0.926277
0.926734
0.927252
0.927771
0.92817
0.92863
0.92902
0.929469
0.929922
0.93025
0.930637
0.931062
0.93139
0.931842
0.932223
0.93261
0.932942
0.93335
0.933814
0.934145
0.934505
0.934813
0.935084
0.935453
0.935756
0.936108
0.936491
0.936778
0.937083
0.93745
0.937827
0.938147
0.938533
0.938889
0.939257
0.939534
0.93989
0.940167
0.94046
0.940787
0.941008
0.94125
0.941573
0.941778
0.942024
0.942343
0.942706
0.942899
0.943248
0.943603
0.943895
0.944214
0.944448
0.944662
0.944943
0.945206
0.945464
0.945671
0.945886
0.946105
0.946387
0.946684
0.946886
0.9471
0.947343
0.947546
0.947789
0.948064
0.948275
0.948525
0.948762
0.948934
0.94914
0.949363
0.949566
0.949814
0.950031
0.950198
0.950362
0.950591
0.950784
0.95096
0.95116
0.951372
0.951575
0.951776
0.952011
0.952221
0.95244
0.952658
0.952851
0.953099
0.953313
0.953475
0.953662
0.953847
0.954036
0.954185
0.95443
0.954613
0.954799
0.954988
0.955187
0.95534
0.955461
0.955629
0.955764
0.955967
0.956134
0.956259
0.956443
0.95659
0.956772
0.956914
0.957094
0.957216
0.957329
0.957477
0.957665
0.957793
0.957993
0.958157
0.95829
0.958467
0.958612
0.958742
0.95893
0.95908
0.959274
0.959392
0.95958
0.959729
0.959884
0.960031
0.960196
0.960368
0.96052
0.960641
0.960791
0.960971
0.961092
0.961228
0.961343
0.961483
0.961625
0.961742
0.961877
0.962006
0.962141
0.962242
0.962408
0.962523
0.962654
0.962766
0.962897
0.963003
0.963163
0.963302
0.963429
0.963554
0.963678
0.963818
0.963937
0.964063
0.96417
0.964294
0.964394
0.964527
0.964663
0.964805
0.964941
0.965043
0.965138
0.965258
0.965399
0.965486
0.965627
0.965745
0.965879
0.96595
0.966069
0.966166
0.96628
0.966395
0.966479
0.966577
0.966681
0.966746
0.966861
0.966945
0.967043
0.967129
0.967239
0.967331
0.967412
0.967484
0.96759
0.967686
0.967753
0.967848
0.967945
0.968048
0.968132
0.968235
0.968316
0.968419
0.968499
0.968602
0.9687
0.96878
0.968876
0.968946
0.969028
0.969122
0.969208
0.969263
0.969338
0.969437
0.969515
0.969599
0.969697
0.969758
0.969841
0.969934
0.969999
0.970082
0.970175
0.970271
0.970373
0.970442
0.970504
0.970586
0.970658
0.970742
0.970838
0.97091
0.970954
0.971043
0.971111
0.971201
0.97128
0.971354
0.971439
0.971516
0.9716
0.971686
0.971755
0.971838
0.97191
0.971986
0.972069
0.972162
0.972234
0.972308
0.972374
0.972454
0.972509
0.97258
0.972637
0.972697
0.972764
0.972844
0.972895
0.972957
0.973007
0.973075
0.97314
0.973211
0.973266
0.973332
0.973372
0.973436
0.973496
0.973565
0.973621
0.973692
0.973766
0.973837
0.973895
0.973958
0.974026
0.974082
0.974145
0.974216
0.974265
0.974334
0.974413
0.97445
0.974503
0.974563
0.974642
0.974694
0.974743
0.974785
0.974837
0.974888
0.974958
0.975016
0.97507
0.97512
0.975178
0.975245
0.975299
0.975355
0.975406
0.975472
0.975524
0.97559
0.975636
0.975694
0.975759
0.975819
0.975876
0.975933
0.975982
0.976046
0.976103
0.976154
0.976191
0.976238
0.976289
0.976343
0.976385
0.976433
0.976488
0.976541
0.976605
0.976642
0.976689
0.976732
0.976788
0.976852
0.976897
0.976945
0.976991
0.977027
0.977078
0.977127
0.977185
0.977236
0.977278
0.97732
0.977367
0.977421
0.977468
0.977517
0.977575
0.977608
0.977658
0.977703
0.977753
0.977796
0.97784
0.977884
0.977934
0.977991
0.978058
0.978118
0.97817
0.978236
0.978276
0.978331
0.978379
0.978421
0.978462
0.978507
0.978558
0.978598
0.978634
0.978681
0.978737
0.978775
0.978827
0.978862
0.978902
0.978941
0.978991
0.97903
0.979085
0.979131
0.979166
0.979206
0.979259
0.979295
0.979343
0.979378
0.979439
0.979494
0.979539
0.979588
0.979638
0.979686
0.979724
0.979775
0.979824
0.979857
0.979888
0.979929
0.979974
0.980018
0.980062
0.980095
0.980143
0.980184
0.980229
0.980275
0.98031
0.980349
0.980388
0.980428
0.980473
0.980519
0.980553
0.980592
0.980625
0.980663
0.980694
0.980739
0.980777
0.980827
0.980855
0.980893
0.980936
0.980974
0.981013
0.981055
0.981086
0.981124
0.981168
0.981213
0.98126
0.981293
0.98132
0.981354
0.981387
0.981429
0.981464
0.981505
0.98154
0.981579
0.981621
0.98166
0.981688
0.981718
0.981761
0.981786
0.981819
0.981856
0.981889
0.981926
0.981962
0.981995
0.982026
0.982059
0.982084
0.982113
0.982143
0.982186
0.982217
0.982252
0.982294
0.982324
0.98236
0.982385
0.982422
0.982441
0.98247
0.982501
0.982541
0.982571
0.982611
0.982648
0.982681
0.982704
0.982728
0.982763
0.982788
0.982815
0.982834
0.982868
0.982897
0.982926
0.98295
0.982978
0.983012
0.983035
0.983065
0.983108
0.983127
0.983157
0.983184
0.983212
0.983237
0.983271
0.983296
0.98332
0.983347
0.983371
0.983394
0.983411
0.983437
0.983464
0.983485
0.983506
0.983526
0.98355
0.983573
0.983604
0.983641
0.983665
0.983691
0.983713
0.98374
0.983761
0.98379
0.98382
0.983844
0.983867
0.983887
0.98391
0.983937
0.98396
0.983991
0.984016
0.984043
0.984069
0.984102
0.984131
0.984152
0.984189
0.984215
0.984242
0.98427
0.984293
0.984317
0.98434
0.984369
0.984392
0.984412
0.984441
0.984458
0.984485
0.984509
0.98453
0.98455
0.984569
0.98459
0.984613
0.984635
0.984661
0.984684
0.984703
0.984723
0.984745
0.984771
0.984789
0.984814
0.984831
0.984849
0.984866
0.984893
0.984909
0.984924
0.984948
0.984962
0.984981
0.985007
0.985021
0.985046
0.985071
0.985089
0.985106
0.985127
0.985157
0.985173
0.985196
0.985221
0.985242
0.985264
0.985286
0.985302
0.985318
0.985335
0.985358
0.985371
0.985392
0.985405
0.985426
0.985445
0.985467
0.985485
0.985509
0.985529
0.985544
0.985562
0.985581
0.985598
0.985622
0.985645
0.985667
0.985688
0.985697
0.985712
0.985734
0.985755
0.985782
0.985797
0.985813
0.985833
0.985852
0.985859
0.985881
0.985904
0.985929
0.985947
0.985959
0.985985
0.985999
0.986023
0.986036
0.986056
0.986073
0.986092
0.986111
0.98613
0.986153
0.986175
0.986195
0.986211
0.98623
0.986248
0.986265
0.986285
0.986302
0.98632
0.986332
0.986342
0.986353
0.986374
0.986391
0.986404
0.986421
0.986436
0.986452
0.986477
0.986492
0.986509
0.986526
0.986542
0.986559
0.986576
0.986597
0.986613
0.986628
0.986645
0.98666
0.986683
0.986698
0.986715
0.986729
0.986745
0.986765
0.986781
0.9868
0.986818
0.986834
0.986846
0.986862
0.986877
0.98689
0.986905
0.986921
0.986938
0.986959
0.986976
0.986988
0.987005
0.987017
0.987036
0.987054
0.987074
0.987087
0.987102
0.987116
0.987136
0.987149
0.987167
0.987184
0.9872
0.987215
0.987226
0.987241
0.987263
0.98728
0.987294
0.987312
0.987331
0.987351
0.987366
0.987378
0.987396
0.987412
0.987429
0.987445
0.98746
0.98748
0.987495
0.987509
0.987521
0.987536
0.987552
0.98757
0.987587
0.987604
0.98762
0.987634
0.98765
0.987663
0.987682
0.987695
0.987706
0.987725
0.987738
0.987748
0.987765
0.987782
0.987797
0.98781
0.987827
0.987845
0.98786
0.987878
0.987894
0.987909
0.987926
0.98794
0.987953
0.987967
0.987983
0.988
0.988017
0.988031
0.988045
0.988062
0.98808
0.988091
0.988106
0.988123
0.988136
0.988151
0.988165
0.988179
0.988193
0.988206
0.988217
0.988234
0.988249
0.988263
0.988279
0.988288
0.988303
0.988316
0.988329
0.988343
0.988363
0.988377
0.988393
0.988403
0.988419
0.988434
0.988448
0.988462
0.988475
0.988482
0.988493
0.988508
0.988519
0.988534
0.988552
0.988565
0.988573
0.988585
0.988596
0.988612
0.988623
0.988638
0.988649
0.98866
0.988671
0.988684
0.988699
0.98871
0.988721
0.988736
0.988748
0.988761
0.988771
0.988783
0.988799
0.988813
0.988827
0.988841
0.988854
0.988866
0.988878
0.988893
0.988909
0.988918
0.988931
0.988947
0.988963
0.988973
0.988983
0.988995
0.989006
0.989017
0.989028
0.989038
0.989049
0.989061
0.989069
0.989082
0.989099
0.98911
0.989124
0.989135
0.989148
0.989159
0.989171
0.989187
0.989201
0.989215
0.989227
0.989237
0.989248
0.989259
0.989266
0.989275
0.989285
0.989298
0.98931
0.989321
0.989332
0.989342
0.989352
0.989367
0.989378
0.989392
0.989402
0.989413
0.989424
0.989438
0.989449
0.989458
0.989468
0.989482
0.989491
0.989503
0.989512
0.989522
0.989531
0.989542
0.989553
0.989561
0.989572
0.989582
0.98959
0.989599
0.989607
0.989617
0.989626
0.989633
0.989642
0.989652
0.98966
0.989672
0.989677
0.989684
0.989692
0.989705
0.989714
0.989723
0.989732
0.989741
0.989747
0.989757
0.989767
0.989776
0.989784
0.98979
0.989799
0.989805
0.989816
0.989826
0.98983
0.989839
0.989849
0.989858
0.989864
0.989874
0.989882
0.989893
0.9899
0.989908
0.989917
0.989925
0.989936
0.989944
0.989949
0.989956
0.989962
0.989968
0.989976
0.989981
0.98999
0.989999
0.990005
0.990009
0.990014
0.990021
0.99003
0.99004
0.990046
0.990055
0.990061
0.990071
0.990078
0.990088
0.990096
0.990106
0.990114
0.990122
0.990129
0.99014
0.990148
0.990155
0.990163
0.990171
0.990179
0.990183
0.990192
0.990202
0.990211
0.990218
0.990228
0.990235
0.990242
0.990251
0.990259
0.990267
0.990276
0.990282
0.990293
0.990301
0.99031
0.990315
0.990323
0.990333
0.99034
0.990347
0.990356
0.990362
0.990369
0.990374
0.99038
0.990388
0.990394
0.990403
0.99041
0.99042
0.99043
0.990436
0.990442
0.990449
0.990457
0.990465
0.990473
0.99048
0.990486
0.990493
0.990497
0.990501
0.990508
0.990513
0.99052
0.990526
0.990534
0.990542
0.990549
0.990553
0.990557
0.990564
0.99057
0.990575
0.990579
0.990585
0.990593
0.990596
0.990601
0.990606
0.990613
0.990618
0.990625
0.990632
0.990635
0.990641
0.990647
0.990655
0.99066
0.990665
0.990669
0.990676
0.99068
0.990685
0.99069
0.990694
0.990698
0.990703
0.990706
0.990709
0.990717
0.990722
0.990727
0.99073
0.990735
0.99074
0.990744
0.990749
0.990753
0.990757
0.990759
0.990763
0.990768
0.990772
0.990777
0.990782
0.990788
0.990794
0.990798
0.990802
0.990806
0.99081
0.990814
0.990817
0.990821
0.990823
0.990827
0.990832
0.990837
0.990839
0.990844
0.990848
0.990851
0.990854
0.990858
0.990863
0.990867
0.990867

## Sheet: Fig. 4a
y	x (T=60)	x (T=120)	x (T=600)	x (T=1200)
0.00196438	-6.42028e-06	5.64841e-06	0.000205365	0.000289283
0.00394632	1.78246e-05	9.37877e-05	0.000806364	0.00124547
0.0059305	0.000105989	0.000292519	0.00164851	0.00256709
0.00790996	0.000177852	0.000512878	0.00270867	0.00389413
0.00988447	0.000305852	0.000696191	0.00370548	0.00516762
0.0118633	0.000455639	0.00112849	0.00476129	0.00651724
0.0138394	0.000580621	0.00157087	0.00580342	0.00787729
0.0158171	0.000738071	0.00198033	0.00680638	0.00932539
0.0177938	0.00102133	0.00256412	0.0079232	0.0108124
0.0197711	0.00139474	0.00305636	0.00911542	0.0123353
0.0217481	0.00160326	0.00360524	0.010268	0.0139755
0.0237253	0.00190857	0.00424167	0.0115095	0.0156293
0.0257024	0.0023863	0.0048153	0.0126703	0.0171504
0.0276795	0.00277355	0.00537094	0.0140693	0.0185509
0.0296566	0.00315749	0.00582618	0.0154583	0.0200394
0.0316337	0.00348029	0.00637541	0.0166577	0.0216953
0.0336108	0.00387383	0.00700342	0.0178085	0.0234396
0.0355879	0.00430518	0.00772779	0.0190362	0.0250177
0.037565	0.00474286	0.00853367	0.0203705	0.0267637
0.0395421	0.00523777	0.00920677	0.0216898	0.0284072
0.0415192	0.00554879	0.0099526	0.0231948	0.0300159
0.0434963	0.00598852	0.0105512	0.0244522	0.0315245
0.0454734	0.00644812	0.0111529	0.0257989	0.0333042
0.0474505	0.0067592	0.0118577	0.0272768	0.035052
0.0494277	0.00724999	0.0125065	0.0285801	0.036855
0.0514048	0.00789663	0.013217	0.029951	0.0385437
0.0533819	0.00853237	0.0140165	0.031125	0.0404153
0.055359	0.00901115	0.0149671	0.0325217	0.0423444
0.0573361	0.00949374	0.0157075	0.0339706	0.0440989
0.0593132	0.0100058	0.0163796	0.0352894	0.0459654
0.0612903	0.0104593	0.0171752	0.0366585	0.0477028
0.0632674	0.0108303	0.0178685	0.0379992	0.0495358
0.0652445	0.0113249	0.018519	0.0395857	0.0511903
0.0672216	0.0119487	0.0193639	0.0414212	0.0528153
0.0691987	0.0123494	0.0200502	0.042955	0.0546672
0.0711758	0.0129514	0.0208357	0.044486	0.0563726
0.0731529	0.0136723	0.0217112	0.0460382	0.0580108
0.07513	0.0143018	0.0223842	0.0475396	0.0597421
0.0771071	0.0150464	0.0232532	0.0490415	0.0617136
0.0790842	0.0155131	0.0239619	0.0505031	0.0636296
0.0810614	0.0160218	0.024858	0.0517818	0.0654542
0.0830385	0.016688	0.0257801	0.0532005	0.0672946
0.0850156	0.0172598	0.0267528	0.0548585	0.0692089
0.0869927	0.0178815	0.0275824	0.0563704	0.0710424
0.0889698	0.0183202	0.0282331	0.0577696	0.0729179
0.0909469	0.0187412	0.0293172	0.0592119	0.0747898
0.092924	0.0193389	0.0302106	0.0609568	0.0765905
0.0949011	0.0199252	0.030954	0.0627779	0.0783487
0.0968782	0.0203504	0.0317707	0.0644939	0.0801358
0.0988553	0.0210474	0.0327559	0.0661049	0.0819191
0.100832	0.0218885	0.0337916	0.0676663	0.0839017
0.10281	0.0222537	0.0346275	0.0692933	0.0858143
0.104787	0.0228479	0.0353271	0.0707713	0.0876156
0.106764	0.0234673	0.0361895	0.0724255	0.0893928
0.108741	0.023789	0.0372748	0.0738975	0.0911465
0.110718	0.0246686	0.0383161	0.0753977	0.092956
0.112695	0.0256018	0.0392681	0.0768806	0.0947522
0.114672	0.0262467	0.040587	0.0784565	0.0967227
0.116649	0.0270321	0.0417226	0.0799985	0.0986855
0.118626	0.0276379	0.0425161	0.0814788	0.100673
0.120603	0.0282336	0.0436502	0.0830796	0.102437
0.122581	0.0291714	0.0447054	0.08484	0.104345
0.124558	0.030064	0.0458114	0.0864446	0.106394
0.126535	0.0308051	0.0467092	0.0879187	0.108325
0.128512	0.0314467	0.0479301	0.0895072	0.110234
0.130489	0.0320177	0.0491094	0.0912725	0.111988
0.132466	0.0327686	0.0498178	0.0928207	0.113952
0.134443	0.0336016	0.0507962	0.0943511	0.115836
0.13642	0.0343314	0.0516594	0.0962224	0.117687
0.138397	0.0349224	0.05238	0.097933	0.119728
0.140375	0.0353693	0.0535461	0.0997902	0.121601
0.142352	0.0359195	0.0547485	0.101358	0.123587
0.144329	0.0367301	0.0557417	0.10296	0.125688
0.146306	0.0375932	0.0568171	0.104642	0.127756
0.148283	0.0383457	0.0576442	0.106491	0.129971
0.15026	0.0390918	0.058599	0.108057	0.132022
0.152237	0.0400736	0.0597351	0.109814	0.134008
0.154214	0.0412862	0.0609345	0.111296	0.135986
0.156191	0.0419519	0.0624538	0.112748	0.138007
0.158168	0.0424137	0.0638385	0.11446	0.140019
0.160146	0.0435179	0.0651133	0.11601	0.141868
0.162123	0.0443773	0.0660485	0.117569	0.144124
0.1641	0.0453777	0.0672383	0.119275	0.146351
0.166077	0.0464133	0.0688688	0.120983	0.148435
0.168054	0.0470908	0.0699422	0.122844	0.15033
0.170031	0.0483568	0.0708982	0.124837	0.152226
0.172008	0.0490564	0.0717993	0.126667	0.154276
0.173985	0.0496669	0.0728296	0.128564	0.156396
0.175962	0.0506889	0.0739694	0.130616	0.158328
0.17794	0.0513066	0.0749845	0.132506	0.160182
0.179917	0.0520047	0.0763481	0.134428	0.162236
0.181894	0.0524475	0.0775781	0.136298	0.164401
0.183871	0.0533692	0.0786492	0.138219	0.166405
0.185848	0.0546391	0.079622	0.140059	0.168267
0.187825	0.0553095	0.0804788	0.141792	0.170206
0.189802	0.0561603	0.0815946	0.143799	0.172095
0.191779	0.0570583	0.082668	0.145898	0.174145
0.193756	0.0577565	0.0839844	0.147772	0.176299
0.195734	0.0585016	0.0853326	0.149455	0.178282
0.197711	0.0594234	0.0865261	0.15119	0.180302
0.199688	0.0607242	0.0876223	0.153082	0.182278
0.201665	0.0619784	0.0884467	0.154908	0.184252
0.203642	0.0628416	0.0896004	0.156834	0.186284
0.205619	0.0636823	0.0909218	0.158481	0.188331
0.207596	0.0647283	0.0920317	0.160186	0.190359
0.209573	0.0656369	0.0929433	0.162019	0.192453
0.21155	0.0663822	0.0944037	0.163979	0.194366
0.213527	0.0674182	0.0958715	0.166015	0.196254
0.215505	0.0686824	0.0971187	0.167879	0.198455
0.217482	0.0696646	0.0985343	0.169656	0.200512
0.219459	0.0703398	0.0997924	0.171504	0.20238
0.221436	0.0710032	0.101187	0.173218	0.204355
0.223413	0.0716289	0.102388	0.175261	0.20625
0.22539	0.0723805	0.103503	0.177196	0.207842
0.227367	0.0734191	0.104444	0.179062	0.210089
0.229344	0.0742392	0.105735	0.180857	0.212286
0.231321	0.0750686	0.106947	0.182457	0.214204
0.233299	0.0763269	0.108085	0.184177	0.216218
0.235276	0.077397	0.109625	0.186082	0.218285
0.237253	0.0785244	0.110874	0.187859	0.220294
0.23923	0.0796227	0.111881	0.189628	0.222289
0.241207	0.0803128	0.113418	0.191403	0.224534
0.243184	0.0813195	0.115172	0.193115	0.226627
0.245161	0.0822504	0.116428	0.194842	0.228625
0.247138	0.0830416	0.117644	0.196687	0.230592
0.249115	0.0843759	0.118917	0.198632	0.232676
0.251092	0.0855732	0.120304	0.200401	0.234613
0.25307	0.0864575	0.121696	0.202315	0.236551
0.255047	0.0872998	0.123212	0.204207	0.238587
0.257024	0.0879854	0.124995	0.206089	0.240647
0.259001	0.0891841	0.126675	0.207542	0.242496
0.260978	0.0904969	0.128116	0.209558	0.244454
0.262955	0.0913991	0.129456	0.211852	0.246648
0.264932	0.0923955	0.131181	0.213586	0.248743
0.266909	0.0932422	0.13265	0.215477	0.250669
0.268886	0.094387	0.134143	0.217377	0.252606
0.270864	0.0956727	0.135687	0.219297	0.254558
0.272841	0.0967368	0.137189	0.221223	0.256773
0.274818	0.0979479	0.138843	0.223222	0.258911
0.276795	0.0989579	0.140149	0.225318	0.260924
0.278772	0.100285	0.141482	0.227371	0.262944
0.280749	0.101621	0.143208	0.229246	0.264848
0.282726	0.102607	0.145117	0.23125	0.266805
0.284703	0.103594	0.146833	0.233309	0.268847
0.28668	0.104309	0.148433	0.2353	0.270868
0.288658	0.105453	0.149515	0.237243	0.272801
0.290635	0.106669	0.150742	0.239211	0.274801
0.292612	0.107589	0.152608	0.240982	0.276771
0.294589	0.108817	0.154297	0.242616	0.278708
0.296566	0.110095	0.15586	0.244504	0.280708
0.298543	0.111297	0.157379	0.246449	0.282742
0.30052	0.112367	0.158859	0.248337	0.285132
0.302497	0.1136	0.160491	0.249936	0.287243
0.304474	0.114974	0.162088	0.251603	0.289248
0.306451	0.115935	0.163434	0.253208	0.291394
0.308429	0.116875	0.165129	0.254941	0.293286
0.310406	0.118195	0.167044	0.256999	0.295444
0.312383	0.119706	0.168846	0.259094	0.297542
0.31436	0.12105	0.170524	0.261022	0.299537
0.316337	0.122266	0.171916	0.262825	0.301551
0.318314	0.123637	0.173038	0.264597	0.303638
0.320291	0.125195	0.17479	0.266397	0.305728
0.322268	0.126919	0.176783	0.268178	0.30777
0.324245	0.128366	0.178409	0.270132	0.309816
0.326223	0.129755	0.180228	0.271911	0.311922
0.3282	0.131142	0.181612	0.273797	0.314029
0.330177	0.132401	0.183097	0.275712	0.316076
0.332154	0.133918	0.185006	0.277375	0.318449
0.334131	0.13511	0.186562	0.279293	0.320615
0.336108	0.136422	0.188093	0.281053	0.322542
0.338085	0.138144	0.189737	0.282919	0.324581
0.340062	0.139446	0.191342	0.285246	0.326743
0.342039	0.140608	0.193063	0.2872	0.328934
0.344016	0.141867	0.194142	0.288997	0.331081
0.345994	0.143058	0.195212	0.291116	0.33332
0.347971	0.144549	0.196973	0.292907	0.335206
0.349948	0.146543	0.198467	0.294893	0.337215
0.351925	0.148053	0.199677	0.297026	0.339208
0.353902	0.148853	0.201353	0.298995	0.341183
0.355879	0.149839	0.203103	0.300984	0.343073
0.357856	0.151034	0.2046	0.302545	0.345113
0.359833	0.152586	0.206231	0.304566	0.347221
0.36181	0.154428	0.207609	0.306444	0.349331
0.363788	0.155873	0.209609	0.308393	0.351561
0.365765	0.157415	0.21134	0.310232	0.353736
0.367742	0.159133	0.212643	0.312358	0.35587
0.369719	0.160339	0.214433	0.314355	0.357879
0.371696	0.161409	0.21587	0.316294	0.359792
0.373673	0.162605	0.217539	0.318579	0.36167
0.37565	0.16379	0.219347	0.32075	0.363732
0.377627	0.165383	0.220733	0.322703	0.365957
0.379604	0.167471	0.222392	0.324568	0.367939
0.381581	0.169394	0.224438	0.326544	0.369856
0.383559	0.171032	0.226253	0.328376	0.372
0.385536	0.172307	0.227844	0.330304	0.374081
0.387513	0.173715	0.229174	0.332378	0.376186
0.38949	0.175696	0.23093	0.334365	0.378276
0.391467	0.177666	0.232867	0.336218	0.380002
0.393444	0.179819	0.234481	0.3384	0.382148
0.395421	0.181292	0.236561	0.340483	0.384208
0.397398	0.182331	0.238777	0.342361	0.386241
0.399375	0.184212	0.240561	0.343984	0.388376
0.401353	0.185885	0.241836	0.345954	0.390432
0.40333	0.187477	0.243131	0.34784	0.392407
0.405307	0.189249	0.244662	0.349767	0.394272
0.407284	0.19051	0.246431	0.351902	0.396388
0.409261	0.191698	0.248488	0.353877	0.398487
0.411238	0.193151	0.250078	0.35573	0.400652
0.413215	0.194031	0.251362	0.357531	0.402582
0.415192	0.194663	0.253016	0.359628	0.404581
0.417169	0.196191	0.254808	0.36155	0.406717
0.419147	0.197756	0.256893	0.363373	0.408626
0.421124	0.199025	0.25891	0.365572	0.410647
0.423101	0.200466	0.260696	0.367622	0.412649
0.425078	0.202102	0.262398	0.369458	0.414704
0.427055	0.203808	0.263808	0.371876	0.41689
0.429032	0.20539	0.265457	0.374056	0.419005
0.431009	0.206672	0.267176	0.376316	0.420995
0.432986	0.208197	0.26841	0.378338	0.422882
0.434963	0.210598	0.270071	0.379878	0.425159
0.43694	0.211951	0.271981	0.381797	0.426971
0.438918	0.212969	0.274319	0.383722	0.429024
0.440895	0.21529	0.27652	0.385484	0.430927
0.442872	0.216956	0.278035	0.387659	0.43286
0.444849	0.218519	0.280031	0.389759	0.434986
0.446826	0.220247	0.281773	0.391794	0.437236
0.448803	0.22117	0.28338	0.393655	0.439308
0.45078	0.222805	0.285308	0.395786	0.441546
0.452757	0.224472	0.286838	0.397823	0.44345
0.454734	0.225536	0.288093	0.399796	0.445441
0.456712	0.227102	0.289903	0.401791	0.447545
0.458689	0.228374	0.291954	0.40372	0.449393
0.460666	0.229583	0.293954	0.405934	0.451565
0.462643	0.231314	0.296341	0.407833	0.453771
0.46462	0.232967	0.298048	0.409897	0.455908
0.466597	0.234803	0.299467	0.411967	0.457983
0.468574	0.236996	0.301343	0.413898	0.459862
0.470551	0.239251	0.3034	0.416083	0.461891
0.472528	0.240662	0.304945	0.418061	0.464141
0.474505	0.241627	0.306406	0.420192	0.466053
0.476483	0.243214	0.308672	0.421791	0.468098
0.47846	0.24456	0.310913	0.423853	0.470091
0.480437	0.245915	0.312993	0.425948	0.472109
0.482414	0.247719	0.315376	0.427592	0.474036
0.484391	0.249485	0.318649	0.429647	0.476143
0.486368	0.250921	0.32113	0.431635	0.478319
0.488345	0.252288	0.323044	0.433482	0.480306
0.490322	0.254832	0.325	0.435418	0.482287
0.492299	0.257734	0.326717	0.437658	0.484154
0.494277	0.26029	0.328615	0.439673	0.486382
0.496254	0.262494	0.33056	0.441747	0.488541
0.498231	0.263839	0.332793	0.443647	0.490726
0.500208	0.265766	0.334545	0.44571	0.493043
0.502185	0.267771	0.336446	0.447835	0.495211
0.504162	0.269554	0.338319	0.449846	0.497532
0.506139	0.271878	0.340129	0.451999	0.499501
0.508116	0.274181	0.341996	0.454107	0.501409
0.510093	0.276307	0.343421	0.456268	0.503424
0.512071	0.277354	0.345573	0.458276	0.505314
0.514048	0.278979	0.347826	0.460115	0.507239
0.516025	0.281168	0.349444	0.462227	0.509411
0.518002	0.281986	0.351643	0.464282	0.511474
0.519979	0.284048	0.353992	0.466122	0.513443
0.521956	0.286595	0.355878	0.468083	0.51551
0.523933	0.287797	0.358941	0.470015	0.51756
0.52591	0.289512	0.361333	0.471978	0.519632
0.527887	0.291711	0.363094	0.473786	0.521995
0.529864	0.293944	0.365741	0.476052	0.524203
0.531842	0.29615	0.367678	0.478486	0.526117
0.533819	0.297919	0.369531	0.480473	0.528119
0.535796	0.299525	0.371683	0.482311	0.530115
0.537773	0.301399	0.374	0.484274	0.531993
0.53975	0.303329	0.37715	0.486545	0.533993
0.541727	0.304795	0.379067	0.488683	0.536066
0.543704	0.305848	0.380752	0.490986	0.538192
0.545681	0.3073	0.382916	0.493095	0.540334
0.547658	0.309665	0.384722	0.495266	0.542267
0.549636	0.312165	0.387301	0.497554	0.544317
0.551613	0.313938	0.38939	0.499398	0.546485
0.55359	0.316127	0.391135	0.50131	0.548646
0.555567	0.319178	0.39291	0.503459	0.550931
0.557544	0.32146	0.394955	0.505355	0.552955
0.559521	0.323165	0.396831	0.507162	0.555144
0.561498	0.325087	0.39856	0.509135	0.557436
0.563475	0.327407	0.400845	0.511018	0.559417
0.565452	0.329871	0.402417	0.513022	0.561511
0.567429	0.332013	0.403921	0.515001	0.56365
0.569407	0.334214	0.405884	0.51707	0.565689
0.571384	0.336623	0.407676	0.519335	0.567866
0.573361	0.339333	0.409712	0.521762	0.569815
0.575338	0.341506	0.411754	0.524177	0.571946
0.577315	0.343174	0.414295	0.526111	0.574283
0.579292	0.345202	0.416694	0.527879	0.576295
0.581269	0.347331	0.419266	0.529959	0.578225
0.583246	0.349208	0.421677	0.531626	0.580362
0.585223	0.350842	0.423373	0.533592	0.582459
0.587201	0.353092	0.425765	0.535658	0.584339
0.589178	0.355207	0.427914	0.537602	0.586285
0.591155	0.357311	0.430063	0.539883	0.588324
0.593132	0.359923	0.432216	0.541851	0.590697
0.595109	0.361833	0.433766	0.544056	0.592798
0.597086	0.363928	0.435937	0.5462	0.594614
0.599063	0.366023	0.43851	0.548519	0.596763
0.60104	0.367327	0.440756	0.550982	0.598968
0.603017	0.368823	0.442286	0.552974	0.600956
0.604994	0.370662	0.444537	0.555216	0.603192
0.606972	0.372726	0.447366	0.557579	0.605142
0.608949	0.375094	0.44937	0.559626	0.606898
0.610926	0.377387	0.451868	0.561741	0.608888
0.612903	0.37963	0.454163	0.563788	0.610972
0.61488	0.381791	0.456586	0.566129	0.613026
0.616857	0.383743	0.458781	0.56847	0.615198
0.618834	0.386341	0.461012	0.570618	0.61738
0.620811	0.388543	0.463762	0.573141	0.619413
0.622788	0.390031	0.465861	0.575371	0.621425
0.624766	0.392055	0.467518	0.577425	0.623499
0.626743	0.394376	0.469466	0.57969	0.625565
0.62872	0.396646	0.472136	0.581901	0.627612
0.630697	0.398362	0.473355	0.583831	0.629506
0.632674	0.400394	0.475712	0.585868	0.631371
0.634651	0.402256	0.478406	0.587741	0.633399
0.636628	0.40383	0.480276	0.589992	0.635388
0.638605	0.405999	0.482905	0.5922	0.637393
0.640582	0.407915	0.485156	0.594162	0.639459
0.64256	0.409856	0.487254	0.596201	0.641514
0.644537	0.411264	0.489444	0.598526	0.643605
0.646514	0.413087	0.492065	0.600572	0.645748
0.648491	0.415728	0.493901	0.602846	0.647652
0.650468	0.417823	0.496252	0.604951	0.649685
0.652445	0.420292	0.49907	0.606811	0.651662
0.654422	0.422634	0.501192	0.608754	0.653726
0.656399	0.424563	0.503493	0.610886	0.655758
0.658376	0.426705	0.505897	0.613133	0.657787
0.660353	0.429111	0.508468	0.615366	0.659744
0.662331	0.43147	0.510603	0.617596	0.661818
0.664308	0.433585	0.513084	0.619892	0.663879
0.666285	0.435874	0.515585	0.622167	0.666016
0.668262	0.437937	0.518087	0.62445	0.667998
0.670239	0.440114	0.520819	0.626417	0.670084
0.672216	0.442752	0.523554	0.628477	0.672231
0.674193	0.445789	0.525778	0.630403	0.674408
0.67617	0.4486	0.528122	0.632175	0.676306
0.678147	0.450845	0.530288	0.634149	0.678435
0.680125	0.453639	0.531767	0.63631	0.680415
0.682102	0.456253	0.533284	0.638485	0.682375
0.684079	0.45891	0.535247	0.640774	0.684564
0.686056	0.461517	0.538251	0.642871	0.686798
0.688033	0.463871	0.541079	0.64518	0.688891
0.69001	0.466229	0.543878	0.647295	0.690967
0.691987	0.467513	0.546935	0.64928	0.693043
0.693964	0.470222	0.549958	0.651219	0.695161
0.695941	0.472357	0.551961	0.653413	0.697145
0.697918	0.473475	0.554218	0.655562	0.699022
0.699896	0.476925	0.557609	0.657648	0.701048
0.701873	0.478739	0.559675	0.659587	0.703077
0.70385	0.480712	0.561603	0.661553	0.705156
0.705827	0.484215	0.564438	0.663622	0.707256
0.707804	0.486093	0.567424	0.665692	0.709205
0.709781	0.488238	0.570646	0.667821	0.711542
0.711758	0.491237	0.57324	0.669886	0.713718
0.713735	0.494941	0.575534	0.672143	0.715651
0.715712	0.498644	0.578643	0.674551	0.717802
0.71769	0.501063	0.581072	0.67646	0.719744
0.719667	0.50365	0.583089	0.678745	0.722016
0.721644	0.506854	0.585707	0.680906	0.724077
0.723621	0.509259	0.587978	0.682941	0.726125
0.725598	0.511235	0.590959	0.685235	0.728198
0.727575	0.513617	0.593874	0.687519	0.73019
0.729552	0.516286	0.596628	0.689702	0.732168
0.731529	0.519796	0.599196	0.691802	0.734288
0.733506	0.522932	0.601088	0.694005	0.736196
0.735483	0.524757	0.603707	0.696249	0.738526
0.737461	0.52727	0.606129	0.698335	0.740717
0.739438	0.529927	0.607863	0.7004	0.742784
0.741415	0.532042	0.609644	0.702809	0.744799
0.743392	0.53401	0.612271	0.705216	0.746849
0.745369	0.535798	0.615424	0.707469	0.748861
0.747346	0.538626	0.618146	0.709566	0.751024
0.749323	0.541479	0.62061	0.712042	0.753153
0.7513	0.54513	0.622694	0.714207	0.755044
0.753277	0.549297	0.625665	0.716648	0.757011
0.755255	0.551061	0.629031	0.719002	0.759086
0.757232	0.553555	0.631038	0.721123	0.76109
0.759209	0.557482	0.633244	0.723265	0.763255
0.761186	0.559441	0.635089	0.725439	0.765345
0.763163	0.561043	0.63724	0.727588	0.767557
0.76514	0.563953	0.640758	0.729559	0.769637
0.767117	0.567414	0.643186	0.731601	0.771567
0.769094	0.570897	0.645383	0.733819	0.773553
0.771071	0.57344	0.648055	0.735697	0.77551
0.773049	0.576757	0.65037	0.738167	0.777508
0.775026	0.580995	0.652405	0.740356	0.779413
0.777003	0.583355	0.654628	0.742449	0.781391
0.77898	0.586447	0.656701	0.744398	0.783543
0.780957	0.591101	0.658526	0.746523	0.785562
0.782934	0.594164	0.660683	0.748741	0.78759
0.784911	0.596407	0.662977	0.751039	0.78989
0.786888	0.598852	0.665708	0.75312	0.791974
0.788865	0.601148	0.669019	0.755071	0.793866
0.790842	0.603927	0.672174	0.757186	0.795767
0.79282	0.606518	0.67504	0.759629	0.797758
0.794797	0.608569	0.677415	0.761999	0.799864
0.796774	0.612202	0.679954	0.764477	0.80206
0.798751	0.617195	0.682737	0.766875	0.804088
0.800728	0.620349	0.684935	0.769516	0.806081
0.802705	0.622	0.687224	0.771591	0.808154
0.804682	0.626021	0.689586	0.773742	0.810184
0.806659	0.630176	0.691727	0.77589	0.812096
0.808636	0.63242	0.694354	0.778209	0.814057
0.810614	0.636829	0.697089	0.780388	0.816096
0.812591	0.641493	0.699481	0.782699	0.818007
0.814568	0.644395	0.701595	0.78497	0.819967
0.816545	0.647347	0.704769	0.786813	0.822049
0.818522	0.649743	0.708366	0.788992	0.824124
0.820499	0.65195	0.71153	0.791266	0.826112
0.822476	0.654166	0.714334	0.793252	0.828153
0.824453	0.656404	0.716977	0.79528	0.830183
0.82643	0.659296	0.719512	0.797375	0.832238
0.828407	0.661498	0.722155	0.799718	0.834105
0.830385	0.66446	0.725136	0.802334	0.836115
0.832362	0.670104	0.728186	0.804587	0.838077
0.834339	0.67464	0.731076	0.806678	0.840092
0.836316	0.676971	0.73299	0.808777	0.84229
0.838293	0.680053	0.734985	0.810822	0.844255
0.84027	0.682896	0.737335	0.81286	0.846308
0.842247	0.685138	0.739983	0.815097	0.848482
0.844224	0.688183	0.742986	0.817379	0.850349
0.846201	0.690791	0.745942	0.819543	0.852449
0.848179	0.694415	0.748909	0.821804	0.854481
0.850156	0.698308	0.752262	0.82419	0.85643
0.852133	0.700956	0.754619	0.826523	0.858442
0.85411	0.704865	0.757147	0.828755	0.860195
0.856087	0.70915	0.760465	0.830932	0.862307
0.858064	0.71291	0.763171	0.833453	0.864236
0.860041	0.715959	0.765636	0.835905	0.866157
0.862018	0.718148	0.768457	0.838252	0.868112
0.863995	0.721041	0.771644	0.840633	0.870076
0.865973	0.725514	0.775086	0.842989	0.872012
0.86795	0.729982	0.778377	0.845161	0.874071
0.869927	0.73227	0.781386	0.847696	0.876143
0.871904	0.734058	0.784603	0.850063	0.878229
0.873881	0.737475	0.78661	0.852343	0.879996
0.875858	0.741581	0.789081	0.854471	0.881887
0.877835	0.744682	0.792434	0.8564	0.883934
0.879812	0.74744	0.794934	0.858647	0.885768
0.881789	0.751415	0.798123	0.860721	0.887789
0.883766	0.755797	0.802048	0.863263	0.889742
0.885744	0.759531	0.804575	0.865414	0.891709
0.887721	0.763158	0.807228	0.867537	0.893598
0.889698	0.766783	0.810617	0.869757	0.895504
0.891675	0.770338	0.813771	0.872058	0.897445
0.893652	0.774757	0.816879	0.874261	0.899393
0.895629	0.778864	0.82003	0.876685	0.901489
0.897606	0.782302	0.82396	0.879003	0.903686
0.899583	0.785122	0.827109	0.88096	0.905698
0.90156	0.787472	0.829847	0.883266	0.907594
0.903538	0.790894	0.833614	0.885285	0.909332
0.905515	0.793816	0.837051	0.887441	0.911387
0.907492	0.797909	0.84029	0.889942	0.91326
0.909469	0.802705	0.843627	0.89216	0.915243
0.911446	0.805755	0.847183	0.894424	0.917329
0.913423	0.810701	0.850966	0.896931	0.919372
0.9154	0.815147	0.853929	0.899403	0.921372
0.917377	0.819252	0.856797	0.901681	0.923305
0.919354	0.825912	0.860163	0.904259	0.925409
0.921331	0.830009	0.863364	0.906652	0.927259
0.923309	0.833588	0.86662	0.908686	0.929053
0.925286	0.83931	0.870808	0.910886	0.930965
0.927263	0.842903	0.87472	0.913033	0.933056
0.92924	0.847078	0.878472	0.915175	0.934921
0.931217	0.852968	0.882747	0.917804	0.936744
0.933194	0.857566	0.886396	0.920638	0.938681
0.935171	0.861373	0.889928	0.923354	0.940762
0.937148	0.864117	0.894236	0.926029	0.942744
0.939125	0.868633	0.897444	0.928457	0.944634
0.941103	0.875227	0.901134	0.930637	0.946524
0.94308	0.88085	0.905561	0.933085	0.948547
0.945057	0.885602	0.909641	0.935429	0.950364
0.947034	0.88994	0.913367	0.937828	0.952198
0.949011	0.894932	0.916363	0.94032	0.954094
0.950988	0.899676	0.91959	0.942724	0.955906
0.952965	0.904891	0.922907	0.945294	0.957726
0.954942	0.91056	0.926948	0.948294	0.959434
0.956919	0.913947	0.930552	0.951254	0.961148
0.958896	0.916623	0.933799	0.953608	0.962952
0.960874	0.921168	0.938651	0.956012	0.964684
0.962851	0.926228	0.942306	0.958301	0.966463
0.964828	0.93035	0.945875	0.960366	0.968312
0.966805	0.936903	0.950286	0.962629	0.97014
0.968782	0.94432	0.953532	0.964963	0.972025
0.970759	0.950559	0.956729	0.967314	0.973786
0.972737	0.957577	0.96027	0.969794	0.975477
0.974712	0.961827	0.963347	0.972313	0.977188
0.976692	0.964756	0.967259	0.974809	0.979048
0.978664	0.969348	0.971182	0.977147	0.980767
0.980648	0.973629	0.974473	0.979671	0.982381
0.982625	0.978123	0.978542	0.982169	0.984072
0.984619	0.983006	0.982851	0.984421	0.985764
0.986534	0.986466	0.985684	0.986531	0.987244
0.986849	0.987605	0.98618	0.986931	0.987479

[truncated: 19 more sheets: Fig. 4b, Fig. 5a, Fig. 5b, Fig. 5c, Fig. 6a, Fig. 6b, SuppFig. 1a, SuppFig. 1b, SuppFig. 2a, SuppFig. 2b, SuppFig. 2c, SuppFig. 3a, SuppFig. 3b, SuppFig. 3c, SuppFig. 3d, SuppFig. 4a, SuppFig. 4b, SuppFig. 5, SuppFig. 6]
